# Supplementary material for: Cost effectiveness analysis of a polygenic risk tailored breast cancer screening programme in Singapore
Source: BMC Health Serv Res. 2021 Apr 23;21:379. doi: 10.1186/s12913-021-06396-2 (PMC8066868; doi:10.1186/s12913-021-06396-2)
Supplement: Supplementary file 4 — Additional file 4. Excel model file for the 40L-50I-10H scenario. [file 12913_2021_6396_MOESM4_ESM.xls]

## Sheet: Parameters
Parameters of the model
Name	deterministic			description
Transition probabilities
														p = 1- exp(-rt)
tpAh2A				Transition probability from A (high) to A						=				5 year %	1 year rate	1 year prob		Combined formula
tpAi2A				Transition probability from A (intermediate) to A						=				90.59	0.472679	0.37667		0.37667
tpAl2A				Transition probability from A (low) to A						=				80.05	0.322388	0.275583		0.275583
tpAh2B				Transition probability from A (high) to B						=				64.88	0.20928	0.188832		0.188832
tpAi2B				Transition probability from A (intermediate) to B						=				20.97	0.0470685	0.045978		0.045978
tpAl2B				Transition probability from A (low) to B						=					0.029	0.0285835
tpAh2C				Transition probability from A (high) to C						=
tpAi2C				Transition probability from A (intermediate) to C						=
tpAl2C				Transition probability from A (low) to C						=
tpAh2D				Transition probability from A (high) to D						=
tpAi2D				Transition probability from A (intermediate) to D						=
tpAl2D				Transition probability from A (low) to D						=
tpAh2E				Transition probability from A (high) to E						=
tpAi2E				Transition probability from A (intermediate) to E						=
tpAl2E				Transition probability from A (low) to E						=
tpAh2F	0.0028958			Transition probability from A (high) to F						morALL
tpAi2F	0.0028958			Transition probability from A (intermediate) to F						morALL
tpAl2F	0.0028958			Transition probability from A (low) to F						morALL
tpB2B	0.980429			Transition probability from B to B						(Complement)
tpB2C	0			Transition probability from B to C						=
tpB2D	0			Transition probability from B to D						=
tpB2E	0			Transition probability from B to E						=
tpB2F	0.0195712			Transition probability from B to F						Singapore Cancer Registry Annual Registry Report 2015 (Mortality > 1-year rate > 1-year probability)
tpC2C	0.956472			Transition probability from C to C						(Complement)
tpC2D	0			Transition probability from C to D						=
tpC2E	0			Transition probability from C to E						=
tpC2F	0.043528			Transition probability from C to F						Singapore Cancer Registry Annual Registry Report 2015 (Mortality > 1-year rate > 1-year probability)
tpD2D	0.917112			Transition probability from D to D						(Complement)
tpD2E	0			Transition probability from D to E						=
tpD2F	0.0828884			Transition probability from D to F						Singapore Cancer Registry Annual Registry Report 2015 (Mortality > 1-year rate > 1-year probability)
tpE2E	0.731677			Transition probability from E to E						(Complement)
tpE2F	0.268323			Transition probability from E to F						Singapore Cancer Registry Annual Registry Report 2015 (Mortality > 1-year rate > 1-year probability)
Risk distribution
				60L30I10H	40L55I5H	40L50I10H	60L35I5H baseline
Low	0.321435			0.511802	0.321435	0.321435	0.511802			Polygenic Risk Scores Expected Proportions (Jenny)
Intermediate	0.528433			0.338067	0.597262	0.528433	0.406896
High	0.150131			0.150131	0.0813024	0.150131	0.0813024
Breast Cancer Stage Distribution (Screened/Unscreened)
Stage I	0.53	0.22								Wong (2019) Moving towards a personalised approach to breast cancer screening: are we ready? (thesis)
Stage II	0.43	0.57
Stage III	0.03	0.12
Stage IV	0.01	0.09
5-year Age-Standardised Observed Mortality (%) (Survival > Mortality)										Singapore Cancer Registry Annual Registry Report 2015
Stage I	9.41
Stage II	19.95
Stage III	35.12
Stage IV	79.03
Costs (SGD, system perspective) (in PSA)
dmca	0			Direct medical costs asssociated with overall state A
dmcaL	0			Direct medical costs associated with state A (Low)
dmcaI	0			Direct medical costs associated with state A (Intermediate)
dmcaH	0			Direct medical costs associated with state A (High)
dmcb	63983			Direct medical costs associated with state B						Wong (2019) Moving towards a personalised approach to breast cancer screening: are we ready? (thesis)
dmcc	78226			Direct medical costs associated with state C						=
dmcd	91129			Direct medical costs associated with state D						=
dmce	110136			Direct medical costs associated with state E						=
Other costs (System perspective) (in PSA)
cBS	210			Buccal swab for genotyping						Jenny & team
cMAMM	110			Cost of Mammogram (average)						https://thecareissue.jaga-me.com/the-true-cost-of-breast-cancer-in-singapore/
cUS	230			Cost of Ultrasound (average, private*)						https://thecareissue.jaga-me.com/the-true-cost-of-breast-cancer-in-singapore/
cQUEST	2			Risk Factor Questionnaire						Cancer Screening Programme in Urban China | Beijing Municipal Health and Family Planning Commission’s notification on distribution of the 2014 national public health special project for chronic disease prevention and control. Beijing: Beijing Municipal Commission of Health and Family Planning; 2014.
Other parameters
irBC	0.0653			Breast Cancer Incidence Rate (ASIR 2011-2015)						Singapore Cancer Registry Annual Registry Report 2015 (National Registry of Diseases Office)
avgRisk	0.0285			Average 10-year risk of a 50-year old						Folse, H. J., Green, L. E., Kress, A., Allman, R., & Dinh, T. A. (2013). Cost-effectiveness of a Genetic Test for Breast Cancer Risk. https://doi.org/10.1158/1940-6207.CAPR-13-0056
morBC	0.000134843			Mortality Rate from Breast Cancer (Deaths from breast cancer/Death from all causes)						http://gco.iarc.fr/today/data/factsheets/populations/702-singapore-fact-sheets.pdf
morOther	0.00276096			Mortality Rate from Other Causes (Deaths from All Causes - Deaths from Breast Cancer)						https://www.moh.gov.sg/resources-statistics/singapore-health-facts/principal-causes-of-death
morALL	0.0028958			Mortality Rate from All Causes (per resident)						https://www.singstat.gov.sg/find-data/search-by-theme/population/death-and-life-expectancy/latest-data										(2018 age std. death rate of 2.9 per 1000 residents, converted to probability)
fprMAM	0.938			Mammogram false positive rate						Factors associated with false-positive mammography at first screen in an Asian population. P.J Ho, C.M. Bok, H.M. Mohd Ishak, L.Y. Lim, J. Liu, F.Y. Wong, K.S. Chia, M-H Tan, W.Y. Chay, M. Hartman, J Li. PLoS One, March 11 2019. DOI: https://doi.org/10.1371/journal.pone.0213615
cDR	0.03			Annual discount rate - costs
oDR	0.03			Annual discount rate - benefits
Age Groups (used to derive proportions for tailored screening)
35-69	1004796			Total number of population aged 35 to 69						2020 Population Projections from DEMOS
35-39	158075			Total number of population aged 35 to 39
35-49	468914			Total number of population aged 35 to 49
40-69	846721			Total number of population aged 40 to 69
50-69	535882			Total number of population aged 50 to 69
Utilities (in PSA)
uHealthy	1			Utility score for heathy state						Wong (2019) Moving towards a personalised approach to breast cancer screening: are we ready? (thesis)
uS1	0.731			Utility score for living with Stage I breast cancer
uS2	0.731			Utility score for living with Stage II breast cancer
uS3	0.599			Utility score for living with Stage III breast cancer
uS4	0.352			Utility score for living with Stage IV breast cancer
Risk Group Multiplier
multiplier_high	2
multiplier_int	1
multiplier_low	0.5
Mammogram and Ultrasound performance
Sensitivity	0.8									Sun, L., Legood, R., Sadique, Z., Dos-Santos-Silva, I., & Yang, L. (2018). Cost–effectiveness of risk-based breast cancer screening programme, China. Bulletin of the World Health Organization, 96(8), 568–577. https://doi.org/10.2471/BLT.18.207944
Specificity	1
One Way Sensitivity Analysis				all costs, all utility, sensitivity
		ICER				ICER				ICER				ICER				ICER				ICER
	cBS	-74.0011			cMAMM	-74.0011			cUS	-74.0011			cQUEST	-74.0011			dmcb	-74.0011			multiplier_high	-74.0011
0.8	168	-117.61		0.8	88	-181.794		0.8	184	-113.621		0.8	1.6	-74.4164		0.8	51186.4	-469.706		0.8	1.6	-1322.58
0.85	178.5	-106.708		0.85	93.5	-154.846		0.85	195.5	-103.716		0.85	1.7	-74.3126		0.85	54385.5	-370.78		0.85	1.7	-1011.39
0.9	189	-95.8054		0.9	99	-127.897		0.9	207	-93.8111		0.9	1.8	-74.2088		0.9	57584.7	-271.853		0.9	1.8	-699.569
0.95	199.5	-84.9033		0.95	104.5	-100.949		0.95	218.5	-83.9061		0.95	1.9	-74.1049		0.95	60783.8	-172.927		0.95	1.9	-387.105
1	210	-74.0011		1	110	-74.0011		1	230	-74.0011		1	2	-74.0011		1	63983	-74.0011		1	2	-74.0011
1.05	220.5	-63.0989		1.05	115.5	-47.0529		1.05	241.5	-64.0961		1.05	2.1	-73.8973		1.05	67182.2	24.9251		1.05	2.1	239.746
1.1	231	-52.1967		1.1	121	-20.1048		1.1	253	-54.1911		1.1	2.2	-73.7934		1.1	70381.3	123.851		1.1	2.2	554.137
1.15	241.5	-41.2946		1.15	126.5	6.84338		1.15	264.5	-44.2861		1.15	2.3	-73.6896		1.15	73580.4	222.777		1.15	2.3	869.175
1.2	252	-30.3924		1.2	132	33.7915		1.2	276	-34.3811		1.2	2.4	-73.5858		1.2	76779.6	321.703		1.2	2.4	1184.86
		ICER				ICER				ICER				ICER				ICER
	dmcc	-74.0011			dmcd	-74.0011			dmce	-74.0011			uS1	-74.0011			uS2	-74.0011
0.8	62580.8	316.308		0.8	72903.2	72.0906		0.8	88108.8	-8.46086		0.8	0.5848	-74.3391		0.8	0.5848	-73.7356
0.85	66492.1	218.731		0.85	77459.6	35.5677		0.85	93615.6	-24.8459		0.85	0.62135	-74.2543		0.85	0.62135	-73.8018
0.9	70403.4	121.154		0.9	82016.1	-0.955246		0.9	99122.4	-41.231		0.9	0.6579	-74.1697		0.9	0.6579	-73.8681
0.95	74314.7	23.5763		0.95	86572.6	-37.4782		0.95	104629	-57.616		0.95	0.69445	-74.0853		0.95	0.69445	-73.9345
1	78226	-74.0011		1	91129	-74.0011		1	110136	-74.0011		1	0.731	-74.0011		1	0.731	-74.0011
1.05	82137.3	-171.578		1.05	95685.4	-110.524		1.05	115643	-90.3862		1.05	0.76755	-73.9171		1.05	0.76755	-74.0678
1.1	86048.6	-269.156		1.1	100242	-147.047		1.1	121150	-106.771		1.1	0.8041	-73.8332		1.1	0.8041	-74.1346
1.15	89959.9	-366.733		1.15	104798	-183.57		1.15	126656	-123.156		1.15	0.84065	-73.7496		1.15	0.84065	-74.2015
1.2	93871.2	-464.311		1.2	109355	-220.093		1.2	132163	-139.541		1.2	0.8772	-73.6661		1.2	0.8772	-74.2685
		ICER				ICER				ICER				ICER				ICER
	uS3	-74.0011			uS4	-74.0011			sensi	-74.0011			multiplier_low	-74.0011			multiplier_int	-74.0011
0.8	0.4792	-73.9306		0.8	0.2816	-73.9858		0.8	0.64	-1483.1		0.8	0.4	-858.303		0.8	0.8	-2512.82
0.85	0.50915	-73.9482		0.85	0.2992	-73.9896		0.85	0.68	-1132.59		0.85	0.425	-663.106		0.85	0.85	-1912.46
0.9	0.5391	-73.9658		0.9	0.3168	-73.9935		0.9	0.72	-780.901		0.9	0.45	-467.325		0.9	0.9	-1305.94
0.95	0.56905	-73.9835		0.95	0.3344	-73.9973		0.95	0.76	-428.042		0.95	0.475	-270.958		0.95	0.95	-693.156
1	0.599	-74.0011		1	0.352	-74.0011		1	0.8	-74.0011		1	0.5	-74.0011		1	1	-74.0011
1.05	0.62895	-74.0187		1.05	0.3696	-74.0049		1.05	0.84	281.228		1.05	0.525	123.548		1.05	1.05	551.624
1.1	0.6589	-74.0364		1.1	0.3872	-74.0087		1.1	0.88	637.653		1.1	0.55	321.691		1.1	1.1	1183.82
1.15	0.68885	-74.054		1.15	0.4048	-74.0126		1.15	0.92	995.28		1.15	0.575	520.433		1.15	1.15	1822.71
1.2	0.7188	-74.0717		1.2	0.4224	-74.0164		1.2	0.96	1354.12		1.2	0.6	719.774		1.2	1.2	2468.38
SUMMARY			Questionnaire Cost	S4 Utility	S1 Utility	S3 Utility	Ultrasound Cost	S2 Utility	Buccal Swab Cost	Mammogram Cost	S1 Costs	S4 Costs	S3 Costs	Sensitivity	S2 Costs	multiplier_high	multiplier_low
	0.8		-74.4164	-73.9858	-74.3391	-73.9306	-113.621	-73.7356	-117.61	-181.794	-469.706	-8.46086	72.0906	-1483.1	316.308	-1322.58	-858.303
	1		-74.0011	-74.0011	-74.0011	-74.0011	-74.0011	-74.0011	-74.0011	-74.0011	-74.0011	-74.0011	-74.0011	-74.0011	-74.0011	-74.0011	-74.0011
	1.2		-73.5858	-74.0164	-73.6661	-74.0717	-34.3811	-74.2685	-30.3924	33.7915	321.703	-139.541	-220.093	1354.12	-464.311	1184.86	719.774
																	multiplier_int
																	-2512.82
																	-74.0011
																	2468.38
Varying high/int/low risk cutoffs
Percentile (%)	Case, N	Controls, N
<5	160	376		Proportions
2020-05-10	190	375		L,M,H	.6,.35,.05	.4,.55,.05	.4,.5,.1	6,3,1
2020-10-20	481	751		Low	0.511802	0.321435	0.321435	0.511802
20-30	532	750		Int	0.406896	0.597262	0.528433	0.338067
30-40	659	751		High	0.0813024	0.0813024	0.150131	0.150131
40-60	1475	1501		check	1	1	1	1
60-70	954	750		incCost	-4278.66	-1760.91	-118.203	-2635.95
70-80	1001	751		incEff	0.991807	0.968257	0.957688	0.981238
80-90	1079	750		ICER	-4314.01	-1818.64	-123.426	-2686.35
90-95	701	375		SA
>95	896	375
	8128	7505
Total		15633

## Sheet: PSA
Probabilistic Sensitivity Analysis
Costs (SGD, system perspective) (+-30%)
			Restore	Distribution	Min	Max	Std Dev	Alpha	Beta	Random		Description						Reference
dmca	-		-	-	-	-	-	-	-	-		Direct medical costs asssociated with overall state A
dmcaL	-		-	-	-	-	-	-	-	-		Direct medical costs associated with state A (Low)
dmcaI	-		-	-	-	-	-	-	-	-		Direct medical costs associated with state A (Intermediate)
dmcaH	-		-	-	-	-	-	-	-	-		Direct medical costs associated with state A (High)
dmcb	63983		63983	Gamma	44788.1	83177.9	9793.5	42.6829	1499.03	93490.8		Direct medical costs associated with state B						Wong (2019) Moving towards a personalised approach to breast cancer screening: are we ready? (thesis)
dmcc	78226		78226	Gamma	54758.2	101694	11973.6	42.6829	1832.73	88569.5		Direct medical costs associated with state C						=
dmcd	91129		91129	Gamma	63790.3	118468	13948.6	42.6829	2135.02	88303		Direct medical costs associated with state D						=
dmce	110136		110136	Gamma	77095.2	143176	16857.6	42.6842	2580.25	127170		Direct medical costs associated with state E						=
Other costs
cBS	210		210	Gamma	147	273	32.1434	42.6829	4.92001	212.383		Buccal swab for genotyping						Wong, X. Y., Groothuis-Oudshoorn, C. G. M., Tan, C. S., van Til, J. A., Hartman, M., Chong, K. J., … Wee, H. L. (2018). Women’s preferences, willingness-to-pay, and predicted uptake for single-nucleotide polymorphism gene testing to guide personalized breast cancer screening strategies: A discrete choice experiment. Patient Preference and Adherence, 12, 1837–1852. https://doi.org/10.2147/PPA.S171…
cMAMM	110		110	Gamma	87.5	162.5	19.133	33.0536	3.32793	113.752		Cost of Mammogram (average calculated from SGD50-200)						https://thecareissue.jaga-me.com/the-true-cost-of-breast-cancer-in-singapore/
cUS	230		230	Gamma	161	299	35.2047	42.6829	5.38858	257.044		Cost of Ultrasound (average calculated from SGD160-300, private*)						https://thecareissue.jaga-me.com/the-true-cost-of-breast-cancer-in-singapore/
cQUEST	2		2	Gamma	1.4	2.6	0.306128	42.6829	0.0468572	1.72098		Risk Factor Questionnaire						Cancer Screening Programme in Urban China | Beijing Municipal Health and Family Planning Commission’s notification on distribution of the 2014 national public health special project for chronic disease prevention and control. Beijing: Beijing Municipal Commission of Health and Family Planning; 2014.
Utilities (+- 0.1)
uHealthy	1		1	Beta	1	1	0			1		Utility score for heathy state						Wong (2019) Moving towards a personalised approach to breast cancer screening: are we ready? (thesis)
uS1	0.731		0.731	Beta	0.63	0.83	0.0510213	54.4873	21.0507	0.745279		Utility score for living with Stage I breast cancer
uS2	0.731		0.731	Beta	0.63	0.83	0.0510213	54.4873	21.0507	0.714073		Utility score for living with Stage II breast cancer
uS3	0.599		0.599	Beta	0.499	0.699	0.0510213	54.6716	37.5999	0.576604		Utility score for living with Stage III breast cancer
uS4	0.352		0.352	Beta	0.252	0.452	0.0510213	30.491	57.1311	0.341277		Utility score for living with Stage IV breast cancer
					NORMINV(0.975,0,1)
					1.95996
Analysis
Strategy	Eff	Cost (SGD)
PRS	22.7596	23658.5							10,000 done
Mammo	21.7998	23729.6	ICER (SGD/QALY)						redo CEA thresholds
difference	0.959769	-71.024	-74.0011						redo YS new procedures
					Threshold	% Intervention cost eff	% status quo cost eff					min	-1771.25
Probabilistic Sensitivity Analysis					1820	1	0					median	-86.4259
												max	1469.72
Trial	inc.Effect	inc.Cost (SGD)	ICER (SGD/QALY)	Prop. CE	Cost-effective or not							mean	-90.6914
1	0.960212	-226.258	-235.633	37.3	1							stdev	459.506
2	0.959248	-624.797	-651.34	11.5	1							0.025	-966.936
3	0.956423	126.523	132.287	68.5	1							0.975	820.487
4	0.95935	306.902	319.907	82.4	1
5	0.957385	121.621	127.034	68.1	1
6	0.957961	0.116467	0.121578	57.5	1
7	0.958312	101.579	105.998	66.9	1
8	0.957129	-214.968	-224.597	38	1		CEAC
9	0.962365	1188.07	1234.53	99.6	1		CE threshold	Tailored Screening	Mammogram Only Screening
10	0.960202	515.062	536.41	92.4	1		1	0.5678	0.4322
11	0.955058	66.9325	70.0821	63.4	1		500	0.8958	0.1042
12	0.958521	-605.517	-631.72	12.2	1		1000	0.9913	0.0087
13	0.957471	-136.891	-142.972	46	1		1500	0.9994	0.0006
14	0.958816	-257.957	-269.037	34.5	1		2000	1	0
15	0.96106	276.751	287.964	79.1	1		10000	1	0
16	0.960392	-540.766	-563.068	14.8	1		20000	1	0
17	0.961984	-167.528	-174.148	42.4	1		30000	1	0
18	0.953467	102.228	107.217	67	1		40000	1	0
19	0.961442	-268.033	-278.783	33.9	1		50000	1	0
20	0.959026	-330.642	-344.768	27.9	1		60000	1	0
21	0.962648	-234.749	-243.858	36.6	1		70000	1	0
22	0.96215	386.569	401.777	86.6	1		80000	1	0
23	0.959095	98.5333	102.736	66.5	1		90000	1	0
24	0.958461	-194.298	-202.719	39.5	1		100000	1	0
25	0.959784	-113.897	-118.669	47.8	1
26	0.956326	-386.479	-404.129	23.8	1
27	0.959379	72.2754	75.3355	63.8	1
28	0.962247	-533.618	-554.554	15.1	1
29	0.960053	-254.265	-264.845	35.2	1
30	0.960439	-221.282	-230.397	37.7	1
31	0.960646	-248.558	-258.74	35.4	1
32	0.960927	-153.807	-160.061	44.3	1
33	0.960851	-82.9102	-86.2883	50.1	1
34	0.957823	158.412	165.387	70.1	1
35	0.958518	-277.702	-289.72	32.7	1
36	0.959943	792.426	825.493	97.5	1
37	0.9585	-810.835	-845.942	5.8	1
38	0.960691	328.657	342.105	83.5	1
39	0.958718	-731.807	-763.318	8.1	1
40	0.959607	-591.421	-616.316	12.8	1
41	0.957937	4.71697	4.92409	58.4	1
42	0.957549	-298.141	-311.359	30.9	1
43	0.961229	146.386	152.29	69.6	1
44	0.959762	-695.715	-724.882	9	1
45	0.957831	795.541	830.565	97.6	1
46	0.959919	-174.996	-182.303	41.5	1
47	0.959734	729.418	760.021	96.3	1
48	0.956791	-128.818	-134.635	46.4	1
49	0.959269	-485.202	-505.804	17.8	1
50	0.959136	819.519	854.434	98.2	1
51	0.960455	-98.5205	-102.577	49.4	1
52	0.961067	-116.542	-121.263	47.2	1
53	0.960373	-136.754	-142.397	46.1	1
54	0.959262	61.7372	64.3591	62.9	1
55	0.960776	-508.452	-529.21	16.4	1
56	0.963449	499.438	518.385	91.4	1
57	0.961709	-354.02	-368.115	26	1
58	0.959494	539.198	561.961	93.2	1
59	0.961822	-511.268	-531.562	16.3	1
60	0.959531	80.0349	83.4104	64.2	1
61	0.959703	-45.9592	-47.889	53.5	1
62	0.961182	-420.089	-437.055	22.4	1
63	0.961352	-745.501	-775.472	7.6	1
64	0.959792	-22.4388	-23.3788	55.6	1
65	0.959032	-656.277	-684.312	10.8	1
66	0.958722	459.287	479.062	89.5	1
67	0.96326	-676.865	-702.682	9.9	1
68	0.959057	-1035.21	-1079.4	1.1	1
69	0.960272	-461.712	-480.814	19.5	1
70	0.958	286.45	299.008	80.2	1
71	0.960329	543.569	566.024	93.4	1
72	0.960259	-518.551	-540.011	15.9	1
73	0.958703	-284.608	-296.868	31.9	1
74	0.961848	-245.991	-255.748	35.9	1
75	0.963116	188.531	195.751	72.4	1
76	0.958385	3.12711	3.26289	58	1
77	0.960273	140.375	146.183	69.4	1
78	0.965647	-382.271	-395.871	24.4	1
79	0.95574	-203.765	-213.201	38.6	1
80	0.960794	-187.586	-195.241	40.6	1
81	0.957357	-295.574	-308.739	31.2	1
82	0.959238	-291.668	-304.062	31.5	1
83	0.959633	-151.195	-157.555	44.7	1
84	0.957739	275.057	287.194	79	1
85	0.962985	-678.008	-704.07	9.8	1
86	0.95932	-274.347	-285.981	33.2	1
87	0.962232	-977.372	-1015.73	1.5	1
88	0.958625	-309.236	-322.583	30	1
89	0.957042	553.385	578.224	93.8	1
90	0.961261	-135.99	-141.47	46.2	1
91	0.959798	479.838	499.936	90.3	1
92	0.963083	503.426	522.724	91.9	1
93	0.963012	96.5795	100.289	66.1	1
94	0.95902	-195.128	-203.466	39.3	1
95	0.95977	-442.422	-460.967	20.2	1
96	0.962939	-292.373	-303.626	31.6	1
97	0.956952	435.84	455.446	89.1	1
98	0.960066	-405.713	-422.588	23	1
99	0.960154	-423.946	-441.539	21.9	1
100	0.960612	212.57	221.286	74.4	1
101	0.9607	488.752	508.745	90.9	1
102	0.961298	-543.228	-565.099	14.7	1
103	0.963088	-924.03	-959.445	3	1
104	0.96226	101.644	105.63	66.8	1
105	0.959771	176.798	184.208	71.4	1
106	0.959223	527.475	549.899	92.9	1
107	0.960223	380.321	396.076	86.1	1
108	0.961845	-902.097	-937.883	3.6	1
109	0.959004	-318.961	-332.596	28.9	1
110	0.958881	308.25	321.468	82.6	1
111	0.95955	-266.362	-277.59	34	1
112	0.961792	278.006	289.05	79.3	1
113	0.957267	587.265	613.481	94.3	1
114	0.958813	-488.638	-509.628	17.6	1
115	0.953617	0.294453	0.308775	57.6	1
116	0.959312	305.92	318.896	82.2	1
117	0.957792	-657.84	-686.829	10.7	1
118	0.961549	-49.6723	-51.6586	53.3	1
119	0.961349	-609.598	-634.107	12.1	1
120	0.959196	-312.117	-325.394	29.6	1
121	0.959044	156.371	163.049	70	1
122	0.959944	198.102	206.368	73.4	1
123	0.962349	-315.714	-328.066	29.3	1
124	0.957814	-306.361	-319.855	30.2	1
125	0.960929	494.923	515.046	91	1
126	0.959729	-957.729	-997.916	1.8	1
127	0.957461	191.215	199.711	72.8	1
128	0.958953	810.824	845.531	98	1
129	0.95816	431.109	449.935	88.9	1
130	0.961566	838.319	871.827	98.3	1
131	0.960889	-160.154	-166.672	43	1
132	0.959841	-823.509	-857.964	5.5	1
133	0.963239	347.583	360.848	84.1	1
134	0.959887	385.066	401.158	86.3	1
135	0.959903	202.23	210.677	73.8	1
136	0.961005	-191.495	-199.265	39.9	1
137	0.961966	-108.261	-112.541	48.7	1
138	0.961843	-384.015	-399.249	24.1	1
139	0.957664	-445.875	-465.586	19.8	1
140	0.958508	361.372	377.015	85.1	1
141	0.960532	373.668	389.021	85.8	1
142	0.957234	185.69	193.986	72.1	1
143	0.961541	210.265	218.675	74.1	1
144	0.96036	-73.4169	-76.4472	51.3	1
145	0.959245	111.466	116.202	67.4	1
146	0.960171	-430.477	-448.334	21.4	1
147	0.957377	-327.338	-341.911	28.3	1
148	0.963804	-666.924	-691.971	10.4	1
149	0.953122	-952.33	-999.17	1.7	1
150	0.959425	1.53921	1.6043	57.9	1
151	0.962954	-570.251	-592.19	13.7	1
152	0.960014	-71.6898	-74.6757	51.6	1
153	0.960054	-869.826	-906.018	4.3	1
154	0.957028	-144.113	-150.583	45.3	1
155	0.962141	-67.6884	-70.3519	51.7	1
156	0.958564	890.029	928.502	98.9	1
157	0.960796	-387.741	-403.563	23.9	1
158	0.957671	-471.075	-491.896	18.6	1
159	0.963932	44.8086	46.4852	61.6	1
160	0.962165	246.872	256.58	77	1
161	0.95905	236.225	246.312	76	1
162	0.955804	-397.888	-416.286	23.3	1
163	0.962156	273.409	284.163	78.8	1
164	0.960411	-855.072	-890.319	4.7	1
165	0.959186	-44.3608	-46.2484	53.7	1
166	0.958403	-40.7106	-42.4776	54.2	1
167	0.964366	245.65	254.727	76.7	1
168	0.959585	-233.533	-243.369	36.7	1
169	0.961164	69.0333	71.8226	63.6	1
170	0.961038	184.883	192.378	71.8	1
171	0.958179	-128.377	-133.98	46.5	1
172	0.956813	-551.249	-576.131	14.5	1
173	0.956194	-146.703	-153.424	45	1
174	0.958335	271.27	283.064	78.7	1
175	0.961536	-67.1772	-69.8645	51.8	1
176	0.958425	219.394	228.911	75	1
177	0.958085	-840.393	-877.159	5	1
178	0.959889	-115.908	-120.752	47.3	1
179	0.959656	-341.271	-355.618	26.9	1
180	0.959663	138.94	144.78	69.2	1
181	0.961402	-512.42	-532.992	16.2	1
182	0.960952	-171.17	-178.126	42	1
183	0.960172	-156.969	-163.48	43.4	1
184	0.963629	-561.652	-582.85	14.3	1
185	0.960348	-274.113	-285.431	33.4	1
186	0.959088	301.116	313.961	81.8	1
187	0.958809	365.565	381.27	85.6	1
188	0.963089	292.432	303.64	80.6	1
189	0.959755	-364.084	-379.351	25.4	1
190	0.960061	-705.362	-734.706	8.6	1
191	0.958948	257.737	268.771	77.6	1
192	0.960428	373.837	389.24	85.9	1
193	0.9568	-366.484	-383.031	24.9	1
194	0.959411	-479.015	-499.28	18.1	1
195	0.962302	-155.905	-162.012	43.5	1
196	0.962207	-58.1733	-60.4582	52.6	1
197	0.958712	412.799	430.577	88.1	1
198	0.959125	215.149	224.318	74.6	1
199	0.957996	-551.395	-575.571	14.6	1
200	0.9608	-634.333	-660.214	11.3	1
201	0.966691	-448.38	-463.829	19.9	1
202	0.960643	-162.017	-168.654	42.8	1
203	0.961468	25.1881	26.1976	60	1
204	0.956315	-190.437	-199.136	40	1
205	0.960804	0.413175	0.43003	57.7	1
206	0.959596	-246.69	-257.077	35.6	1
207	0.959145	-638.3	-665.489	11.1	1
208	0.962941	364.74	378.777	85.2	1
209	0.955878	92.8029	97.0866	65.7	1
210	0.958693	-74.7359	-77.956	51	1
211	0.958225	1001.13	1044.77	99.3	1
212	0.962641	254.089	263.95	77.4	1
213	0.957067	-1095.42	-1144.55	0.8	1
214	0.958633	150.28	156.765	69.7	1
215	0.959056	-446.626	-465.693	19.7	1
216	0.959972	-154.108	-160.534	44.1	1
217	0.960836	-241.949	-251.811	36.1	1
218	0.957318	-109.919	-114.819	48.1	1
219	0.962102	-406.467	-422.478	23.1	1
220	0.95988	-283.922	-295.789	32.2	1
221	0.954844	-865.642	-906.579	4.2	1
222	0.960145	-678.263	-706.417	9.5	1
223	0.96143	8.78278	9.13512	58.6	1
224	0.95925	-120.079	-125.18	47	1
225	0.961944	298.262	310.062	81.4	1
226	0.958262	-479.806	-500.705	18	1
227	0.958797	-298.156	-310.968	31.1	1
228	0.95725	-362.773	-378.974	25.6	1
229	0.959979	-199.698	-208.024	39.1	1
230	0.963444	-201.885	-209.546	38.8	1
231	0.957842	106.711	111.408	67.3	1
232	0.959872	49.522	51.5924	62	1
233	0.959464	-523.155	-545.258	15.6	1
234	0.956794	200.616	209.675	73.7	1
235	0.958285	-277.447	-289.525	32.8	1
236	0.963512	146.512	152.061	69.5	1
237	0.960858	124.571	129.645	68.2	1
238	0.956529	-8.03491	-8.40007	56.8	1
239	0.959887	391.933	408.312	87	1
240	0.957262	-29.4919	-30.8086	55	1
241	0.958741	-54.2626	-56.5977	52.8	1
242	0.959213	-279.168	-291.038	32.5	1
243	0.960433	461.587	480.603	89.6	1
244	0.95919	-24.6502	-25.6989	55.4	1
245	0.956821	-464.702	-485.673	19.1	1
246	0.96095	475.607	494.935	90	1
247	0.95847	389.863	406.756	86.9	1
248	0.958173	-315.177	-328.935	29.2	1
249	0.959153	12.4881	13.0199	59	1
250	0.960222	-14.9707	-15.5908	56.3	1
251	0.96118	213.757	222.391	74.5	1
252	0.960443	70.0562	72.9416	63.7	1
253	0.960532	-644.789	-671.283	11	1
254	0.962155	318.222	330.739	83.1	1
255	0.958996	184.552	192.442	71.9	1
256	0.95843	255.309	266.383	77.5	1
257	0.959853	-654.311	-681.678	10.9	1
258	0.961507	428.834	446.002	88.5	1
259	0.96043	359.372	374.178	84.8	1
260	0.96191	285.206	296.499	80.1	1
261	0.961008	-939.724	-977.853	2.3	1
262	0.960678	354.214	368.713	84.6	1
263	0.961927	-373.211	-387.982	24.7	1
264	0.962815	-595.098	-618.082	12.6	1
265	0.959211	-873.566	-910.714	3.9	1
266	0.961806	-53.4539	-55.5766	53	1
267	0.959552	563.412	587.162	94	1
268	0.961076	277.241	288.469	79.2	1
269	0.963468	-285.043	-295.851	32.1	1
270	0.95743	-166.307	-173.701	42.5	1
271	0.961352	-351.971	-366.121	26.1	1
272	0.961449	884.295	919.752	98.8	1
273	0.960524	-491.389	-511.584	17.2	1
274	0.959646	-58.5678	-61.0306	52.5	1
275	0.960984	-930.552	-968.333	2.4	1
276	0.95969	323.287	336.866	83.3	1
277	0.960372	-632.673	-658.779	11.4	1
278	0.96216	-329.668	-342.633	28.2	1
279	0.958316	277.121	289.175	79.4	1
280	0.959652	501.409	522.491	91.8	1
281	0.959506	-79.1114	-82.4501	50.4	1
282	0.959345	327.16	341.024	83.4	1
283	0.95899	4.15903	4.33688	58.1	1
284	0.961808	56.2733	58.5078	62.4	1
285	0.958408	293.295	306.023	80.8	1
286	0.957939	-743.432	-776.074	7.5	1
287	0.964495	-189.168	-196.131	40.5	1
288	0.962403	-159.507	-165.738	43.2	1
289	0.96534	-155.578	-161.164	43.7	1
290	0.959233	749.349	781.197	96.7	1
291	0.963234	54.8052	56.8971	62.3	1
292	0.960844	-10.9621	-11.4088	56.5	1
293	0.960464	-44.0416	-45.8544	53.9	1
294	0.957006	-226.081	-236.238	37.2	1
295	0.958472	-178.578	-186.315	41.3	1
296	0.956605	-254.323	-265.86	35	1
297	0.959464	-362.674	-377.997	25.8	1
298	0.959274	-274.826	-286.494	33.1	1
299	0.961886	-370.962	-385.661	24.8	1
300	0.96032	92.517	96.3398	65.6	1
301	0.956711	-578.045	-604.2	13.2	1
302	0.958318	265.127	276.658	78.4	1
303	0.960339	-274.125	-285.446	33.3	1
304	0.956395	620.79	649.093	94.6	1
305	0.960811	-944.884	-983.423	2	1
306	0.958887	-238.403	-248.625	36.5	1
307	0.958422	-20.445	-21.332	55.8	1
308	0.961041	-471.548	-490.664	18.8	1
309	0.956859	85.6579	89.5199	65	1
310	0.959404	970.609	1011.68	99.1	1
311	0.957663	33.8667	35.3639	60.7	1
312	0.963024	-33.8112	-35.1094	54.8	1
313	0.963058	-473.004	-491.147	18.7	1
314	0.960818	816.68	849.984	98.1	1
315	0.958299	398.068	415.391	87.2	1
316	0.957287	230.715	241.009	75.8	1
317	0.959628	97.5817	101.687	66.4	1
318	0.962295	-762.214	-792.079	7.1	1
319	0.962586	486.094	504.988	90.8	1
320	0.960713	279.597	291.03	79.6	1
321	0.958738	725.447	756.669	96.1	1
322	0.962747	-3.65608	-3.79755	57.3	1
323	0.959578	-562.674	-586.376	13.9	1
324	0.957691	615.968	643.181	94.5	1
325	0.961412	-32.5928	-33.901	54.9	1
326	0.959477	-245.952	-256.34	35.8	1
327	0.959014	-659.63	-687.821	10.6	1
328	0.959137	-184.034	-191.874	40.7	1
329	0.962391	65.9397	68.5166	63.2	1
330	0.957149	-66.4415	-69.4161	52	1
331	0.959956	-273.091	-284.483	33.6	1
332	0.96367	-200.559	-208.12	39	1
333	0.961449	252.011	262.116	77.3	1
334	0.959714	-1114.02	-1160.78	0.7	1
335	0.958473	573.791	598.651	94.2	1
336	0.960621	-194.77	-202.754	39.4	1
337	0.959302	-594.927	-620.166	12.4	1
338	0.961353	-523.935	-544.997	15.7	1
339	0.961329	406.815	423.18	87.8	1
340	0.957806	520.826	543.77	92.7	1
341	0.962002	-674.559	-701.203	10.1	1
342	0.962842	42.6702	44.317	61.5	1
343	0.958921	539.978	563.11	93.3	1
344	0.959118	-182.726	-190.514	40.8	1
345	0.961347	299.528	311.571	81.7	1
346	0.961053	224.607	233.709	75.4	1
347	0.959357	-72.4314	-75.4999	51.4	1
348	0.96139	-248.774	-258.765	35.3	1
349	0.961577	-856.576	-890.804	4.6	1
350	0.959024	-208.624	-217.538	38.4	1
351	0.959701	-440.366	-458.857	20.4	1
352	0.959053	-809.976	-844.558	5.9	1
353	0.959337	261.327	272.404	78	1
354	0.960959	60.8423	63.3142	62.8	1
355	0.962699	-73.912	-76.7758	51.1	1
356	0.962246	91.0515	94.6239	65.4	1
357	0.962078	-820.053	-852.377	5.7	1
358	0.96138	-180.154	-187.391	41.2	1
359	0.958525	274.607	286.489	78.9	1
360	0.960511	-340.777	-354.787	27.1	1
361	0.958112	-73.4244	-76.6345	51.2	1
362	0.960105	-174.524	-181.776	41.6	1
363	0.955636	79.7483	83.4505	64.3	1
364	0.956525	-418.231	-437.24	22.3	1
365	0.958568	-746.81	-779.089	7.4	1
366	0.960336	-302.561	-315.058	30.6	1
367	0.959319	-927.299	-966.622	2.6	1
368	0.961879	-831.995	-864.969	5.3	1
369	0.960508	-255.394	-265.895	34.9	1
370	0.958216	259.212	270.515	77.8	1
371	0.958304	-176.092	-183.754	41.4	1
372	0.962639	87.7566	91.1626	65.1	1
373	0.962337	106.057	110.208	67.1	1
374	0.959766	-681.722	-710.3	9.3	1
375	0.953781	263.133	275.884	78.3	1
376	0.959283	-432.177	-450.521	21.1	1
377	0.958	-245.946	-256.728	35.7	1
378	0.961675	-577.343	-600.352	13.3	1
379	0.959839	716.655	746.641	95.9	1
380	0.961748	99.8621	103.834	66.6	1
381	0.960063	-261.775	-272.665	34.2	1
382	0.960288	-115.332	-120.102	47.4	1
383	0.960996	-364.077	-378.854	25.7	1
384	0.963098	-296.515	-307.877	31.3	1
385	0.961006	-114.47	-119.114	47.7	1
386	0.957042	-674.724	-705.01	9.6	1
387	0.961826	-109.108	-113.439	48.4	1
388	0.960849	14.9089	15.5164	59.3	1
389	0.960414	-364.317	-379.334	25.5	1
390	0.961844	83.5739	86.8892	64.8	1
391	0.960694	-464.696	-483.709	19.4	1
392	0.958528	79.5607	83.003	64.1	1
393	0.961433	297.124	309.043	81	1
394	0.956765	-302.365	-316.029	30.5	1
395	0.961333	-4.71575	-4.90543	57.1	1
396	0.960546	-761.869	-793.163	6.8	1
397	0.960927	-1351.22	-1406.16	0.2	1
398	0.957558	-1004.9	-1049.44	1.3	1
399	0.959516	-514.027	-535.715	16.1	1
400	0.958532	-218.911	-228.381	37.8	1
401	0.961282	-286.36	-297.894	31.8	1
402	0.961123	159.497	165.948	70.2	1
403	0.962066	-839.058	-872.141	5.2	1
404	0.957935	500.437	522.413	91.7	1
405	0.959474	513.826	535.529	92.3	1
406	0.959958	-71.8673	-74.865	51.5	1
407	0.95802	-623.635	-650.962	11.6	1
408	0.960557	627.915	653.699	94.7	1
409	0.9604	238.765	248.61	76.2	1
410	0.960922	313.253	325.992	82.8	1
411	0.958984	-904.38	-943.061	3.4	1
412	0.963038	-422.576	-438.795	22.2	1
413	0.962785	719.698	747.517	96	1
414	0.960642	188.582	196.308	72.6	1
415	0.958022	-38.4657	-40.1512	54.4	1
416	0.957378	-51.0689	-53.3425	53.1	1
417	0.956506	553.147	578.299	93.9	1
418	0.960587	-41.4523	-43.1531	54.1	1
419	0.959679	550.389	573.513	93.6	1
420	0.96296	-130.08	-135.084	46.3	1
421	0.959276	119.136	124.194	67.9	1
422	0.961045	-581.783	-605.365	12.9	1
423	0.959698	106.494	110.966	67.2	1
424	0.956576	-700.73	-732.539	8.8	1
425	0.961438	437.416	454.96	89	1
426	0.961815	-666.026	-692.468	10.3	1
427	0.958268	236.899	247.216	76.1	1
428	0.959979	-357.236	-372.129	25.9	1
429	0.957617	549.443	573.76	93.7	1
430	0.959414	-499.345	-520.469	16.7	1
431	0.957549	-76.564	-79.9583	50.6	1
432	0.958034	-731.695	-763.746	7.9	1
433	0.961829	-168.828	-175.528	42.3	1
434	0.958669	-165.86	-173.011	42.6	1
435	0.960735	-65.5341	-68.2124	52.1	1
436	0.960117	-201.593	-209.967	38.7	1
437	0.960544	244.237	254.27	76.6	1
438	0.959305	-432.79	-451.15	21	1
439	0.957568	642.802	671.286	95.1	1
440	0.958535	-906.982	-946.216	3.3	1
441	0.958372	-333.919	-348.424	27.5	1
442	0.958874	-38.4542	-40.1035	54.5	1
443	0.961032	-476.139	-495.446	18.3	1
444	0.95611	174.266	182.266	71.1	1
445	0.957336	-679.765	-710.059	9.4	1
446	0.960048	656.999	684.34	95.2	1
447	0.960085	-81.6696	-85.0649	50.2	1
448	0.958099	745.193	777.783	96.6	1
449	0.956835	-200.079	-209.105	38.9	1
450	0.96093	-381.138	-396.634	24.2	1
451	0.956823	-153.737	-160.674	43.9	1
452	0.96019	52.3689	54.5401	62.1	1
453	0.957012	-110.465	-115.427	47.9	1
454	0.960596	-887.181	-923.573	3.8	1
455	0.957445	-427.837	-446.852	21.8	1
456	0.963473	467.04	484.746	89.8	1
457	0.959705	674.871	703.207	95.4	1
458	0.955301	-578.143	-605.195	13	1
459	0.95769	385.064	402.076	86.7	1
460	0.960338	-318.731	-331.894	29	1
461	0.958346	330.646	345.018	83.6	1
462	0.957187	-434.701	-454.145	20.8	1
463	0.964332	-712.351	-738.699	8.5	1
464	0.959926	-503.779	-524.81	16.6	1
465	0.95911	223.817	233.359	75.2	1
466	0.957749	65.8513	68.7563	63.3	1
467	0.959584	-3.08615	-3.21614	57.4	1
468	0.958053	-311.11	-324.731	29.7	1
469	0.961007	1.4506	1.50945	57.8	1
470	0.961465	94.7378	98.5349	65.9	1
471	0.959525	80.6806	84.0839	64.5	1
472	0.961422	-700.772	-728.89	8.9	1
473	0.959894	-66.904	-69.6994	51.9	1
474	0.960959	39.615	41.2244	61.4	1
475	0.955882	260.912	272.955	78.1	1
476	0.95792	-242.011	-252.642	36	1
477	0.961946	734.112	763.153	96.4	1
478	0.960509	-694.23	-722.774	9.1	1
479	0.957128	-123.583	-129.119	46.7	1
480	0.959299	-489.706	-510.483	17.4	1
481	0.962012	-279.661	-290.704	32.6	1
482	0.962887	-341.66	-354.829	27	1
483	0.960077	-769.539	-801.539	6.5	1
484	0.958524	400.296	417.617	87.4	1
485	0.954248	-411.432	-431.158	22.5	1
486	0.957404	-108.043	-112.85	48.5	1
487	0.962322	87.7891	91.2263	65.2	1
488	0.96186	315.89	328.416	82.9	1
489	0.96104	18.0873	18.8205	59.5	1
490	0.963542	480.5	498.68	90.2	1
491	0.955931	-169.564	-177.381	42.1	1
492	0.961933	81.9577	85.201	64.7	1
493	0.95952	389.317	405.742	86.8	1
494	0.955869	-145.127	-151.827	45.2	1
495	0.962393	34.6048	35.957	61	1
496	0.957165	190.276	198.791	72.7	1
497	0.95937	316.77	330.185	83	1
498	0.95948	-180.736	-188.369	41	1
499	0.960451	-50.3716	-52.4458	53.2	1
500	0.962317	242.951	252.465	76.5	1
501	0.958	-193.723	-202.216	39.6	1
502	0.959831	-872.686	-909.207	4.1	1
503	0.961086	-105.722	-110.003	48.9	1
504	0.961449	-16.1634	-16.8115	56.2	1
505	0.964504	-320.029	-331.807	29.1	1
506	0.961894	-241.857	-251.438	36.2	1
507	0.959436	-228.21	-237.858	37	1
508	0.95706	-18.831	-19.6759	56	1
509	0.960102	-289.955	-302.004	31.7	1
510	0.959368	-261.015	-272.069	34.3	1
511	0.956346	-341.276	-356.853	26.8	1
512	0.959198	615.133	641.299	94.4	1
513	0.964442	-686.083	-711.378	9.2	1
514	0.959308	354.609	369.651	84.7	1
515	0.962491	632.318	656.96	94.9	1
516	0.961656	-519.157	-539.857	16	1
517	0.958999	155.036	161.665	69.9	1
518	0.956798	186.493	194.914	72.2	1
519	0.962282	354.026	367.902	84.5	1
520	0.960265	-338.386	-352.388	27.4	1
521	0.958335	504.676	526.617	92	1
522	0.958863	165.206	172.294	70.3	1
523	0.960068	-507.135	-528.228	16.5	1
524	0.95743	-573.425	-598.921	13.4	1
525	0.961538	753.801	783.954	96.8	1
526	0.95833	-256.477	-267.629	34.7	1
527	0.962803	172.831	179.508	70.8	1
528	0.965179	-410.533	-425.345	22.8	1
529	0.960788	319.379	332.413	83.2	1
530	0.961566	459.587	477.957	89.4	1
531	0.960159	-159.167	-165.771	43.1	1
532	0.961735	350.704	364.657	84.2	1
533	0.957139	-102.762	-107.363	49.1	1
534	0.959168	205.286	214.025	74	1
535	0.957005	403.73	421.869	87.7	1
536	0.959766	513.105	534.615	92.2	1
537	0.957979	-19.0399	-19.875	55.9	1
538	0.960211	-561.259	-584.516	14	1
539	0.960291	798.986	832.025	97.7	1
540	0.962076	404.857	420.816	87.6	1
541	0.958119	167.326	174.64	70.5	1
542	0.960018	-92.497	-96.3492	49.7	1
543	0.958518	351.378	366.585	84.4	1
544	0.958758	296.597	309.355	81.1	1
545	0.960859	-205.775	-214.158	38.5	1
546	0.959709	-1138.71	-1186.52	0.6	1
547	0.959941	786.43	819.249	97.3	1
548	0.957457	177.546	185.435	71.6	1
549	0.958583	-437.423	-456.323	20.7	1
550	0.95827	-773.734	-807.428	6.4	1
551	0.96227	-120.977	-125.72	46.9	1
552	0.960415	410.97	427.908	88	1
553	0.962727	-1196.75	-1243.09	0.5	1
554	0.960751	-22.3154	-23.227	55.7	1
555	0.961519	-490.498	-510.128	17.5	1
556	0.958659	-276.301	-288.216	32.9	1
557	0.96217	-841.524	-874.611	5.1	1
558	0.959476	-43.4189	-45.2527	54	1
559	0.956852	430.206	449.606	88.8	1
560	0.959114	-81.3703	-84.839	50.3	1
561	0.95615	-302.649	-316.529	30.4	1
562	0.959486	681.327	710.095	95.5	1
563	0.961904	305.519	317.619	82	1
564	0.960454	-238.893	-248.729	36.4	1
565	0.9643	397.011	411.709	87.1	1
566	0.958851	-75.2972	-78.5285	50.9	1
567	0.955743	138.02	144.411	69.1	1
568	0.960355	-301.375	-313.816	30.7	1
569	0.961951	500.157	519.94	91.6	1
570	0.959994	227.225	236.694	75.5	1
571	0.959111	520.459	542.647	92.5	1
572	0.95788	571.537	596.669	94.1	1
573	0.958471	-191.438	-199.732	39.8	1
574	0.960377	131.123	136.533	68.7	1
575	0.958378	1256.06	1310.61	99.8	1
576	0.957792	311.003	324.708	82.7	1
577	0.961884	-139.64	-145.173	45.7	1
578	0.95977	200.576	208.983	73.6	1
579	0.961102	-443.42	-461.366	20.1	1
580	0.95863	262.895	274.24	78.2	1
581	0.958051	-218.221	-227.776	37.9	1
582	0.955851	363.117	379.889	85.3	1
583	0.964858	-573.279	-594.159	13.6	1
584	0.957474	-181.528	-189.59	40.9	1
585	0.959531	288.632	300.805	80.4	1
586	0.960875	738.853	768.937	96.5	1
587	0.959668	-311.612	-324.709	29.8	1
588	0.95904	-346.982	-361.802	26.5	1
589	0.962107	34.3824	35.7366	60.9	1
590	0.959477	-212.006	-220.96	38.2	1
591	0.960781	1412.08	1469.72	99.9	1
592	0.958684	24.4852	25.5404	59.9	1
593	0.958087	-672.949	-702.389	10	1
594	0.962302	-865.639	-899.55	4.5	1
595	0.959886	-946.704	-986.267	1.9	1
596	0.955438	862.118	902.327	98.5	1
597	0.960991	-308.549	-321.073	30.1	1
598	0.959596	-927.833	-966.9	2.5	1
599	0.960404	-367.287	-382.43	25.1	1
600	0.960778	-1059.83	-1103.09	1	1
601	0.959796	284.195	296.1	80	1
602	0.958343	-519.861	-542.458	15.8	1
603	0.960342	27.944	29.0979	60.2	1
604	0.961041	-189.1	-196.765	40.4	1
605	0.958649	4.19884	4.37996	58.2	1
606	0.956347	640.41	669.642	95	1
607	0.959462	-714.95	-745.157	8.4	1
608	0.960137	-1305.77	-1359.98	0.4	1
609	0.961808	176.31	183.312	71.3	1
610	0.962058	-191.24	-198.783	40.2	1
611	0.962727	424.135	440.556	88.3	1
612	0.956861	39.1159	40.8794	61.3	1
613	0.959917	428.127	446.004	88.6	1
614	0.959796	-312.403	-325.489	29.5	1
615	0.962354	91.5309	95.1115	65.5	1
616	0.959002	-114.423	-119.314	47.6	1
617	0.960036	175.883	183.205	71.2	1
618	0.955745	-815.576	-853.34	5.6	1
619	0.962016	298.989	310.794	81.6	1
620	0.961765	16.8173	17.4859	59.4	1
621	0.961163	97.5795	101.522	66.3	1
622	0.96277	693.828	720.659	95.6	1
623	0.958318	-399.521	-416.898	23.2	1
624	0.958932	296.741	309.45	81.2	1
625	0.959102	-761.714	-794.195	6.7	1
626	0.958846	-99.1629	-103.419	49.3	1
627	0.957416	-592.749	-619.114	12.5	1
628	0.963691	-752.458	-780.808	7.3	1
629	0.958905	497.766	519.098	91.5	1
630	0.958818	-910.639	-949.752	3.2	1
631	0.958632	-920.366	-960.083	2.9	1
632	0.958292	297.309	310.249	81.5	1
633	0.960612	301.713	314.084	81.9	1
634	0.961865	-677.89	-704.766	9.7	1
635	0.960324	-332.961	-346.717	27.8	1
636	0.962577	-199.825	-207.593	39.2	1
637	0.962269	-215.042	-223.473	38.1	1
638	0.964708	-794.901	-823.981	6.1	1
639	0.963062	-153.071	-158.942	44.5	1
640	0.960197	-557.664	-580.78	14.4	1
641	0.959312	-390.895	-407.475	23.7	1
642	0.960505	-276.233	-287.592	33	1
643	0.957636	-96.1262	-100.379	49.6	1
644	0.956233	305.151	319.118	82.3	1
645	0.960814	49.328	51.3399	61.9	1
646	0.957484	-292.623	-305.617	31.4	1
647	0.960302	26.5018	27.5974	60.1	1
648	0.95865	-38.2119	-39.8601	54.7	1
649	0.957197	-532.071	-555.863	15	1
650	0.961394	-1034.48	-1076.02	1.2	1
651	0.961845	-101.782	-105.819	49.2	1
652	0.960883	30.5878	31.833	60.4	1
653	0.957826	-327.332	-341.745	28.4	1
654	0.959038	192.235	200.445	73	1
655	0.959949	-896.367	-933.765	3.7	1
656	0.958438	117.234	122.317	67.7	1
657	0.962908	5.15122	5.34965	58.5	1
658	0.961991	407.849	423.963	87.9	1
659	0.960454	-109.099	-113.592	48.3	1
660	0.959062	-366.941	-382.604	25	1
661	0.958636	130.817	136.462	68.6	1
662	0.962448	-593.618	-616.779	12.7	1
663	0.960484	197.68	205.813	73.2	1
664	0.955426	-97.475	-102.023	49.5	1
665	0.959425	-273.287	-284.845	33.5	1
666	0.962255	198.358	206.139	73.3	1
667	0.959374	-339.12	-353.48	27.3	1
668	0.961524	-875.409	-910.439	4	1
669	0.96611	-16.901	-17.4938	56.1	1
670	0.960183	-325.285	-338.774	28.5	1
671	0.963265	-8.82497	-9.16152	56.6	1
672	0.96151	-155.624	-161.854	43.6	1
673	0.95758	-473.445	-494.418	18.4	1
674	0.958012	-253.801	-264.925	35.1	1
675	0.957862	-468.391	-488.996	18.9	1
676	0.963522	-414.208	-429.889	22.6	1
677	0.961761	282.615	293.852	79.8	1
678	0.958727	-267.441	-278.955	33.8	1
679	0.959267	-380.027	-396.164	24.3	1
680	0.961701	482.311	501.519	90.4	1
681	0.956809	400.729	418.819	87.5	1
682	0.960108	-86.0195	-89.5936	49.8	1
683	0.959424	204.488	213.136	73.9	1
684	0.960043	80.6302	83.9861	64.4	1
685	0.956251	533.357	557.759	93	1
686	0.959784	-364.502	-379.775	25.3	1
687	0.960384	915.455	953.217	99	1
688	0.959601	425.962	443.895	88.4	1
689	0.960107	-108.302	-112.802	48.6	1
690	0.961783	-152.105	-158.149	44.6	1
691	0.956569	-146.399	-153.046	45.1	1
692	0.958238	278.547	290.687	79.5	1
693	0.960437	-448.076	-466.534	19.6	1
694	0.962073	-373.814	-388.551	24.6	1
695	0.961394	65.1053	67.7197	63.1	1
696	0.956734	-4.22666	-4.4178	57.2	1
697	0.959182	294.15	306.668	80.9	1
698	0.958021	174.351	181.991	71	1
699	0.958328	334.323	348.861	83.8	1
700	0.958727	-611.79	-638.127	11.9	1
701	0.961378	266.608	277.319	78.5	1
702	0.958755	364.568	380.252	85.4	1
703	0.960398	-412.192	-429.189	22.7	1
704	0.959311	-83.0359	-86.5579	49.9	1
705	0.959245	-481.338	-501.788	17.9	1
706	0.959263	538.061	560.911	93.1	1
707	0.960752	170.526	177.492	70.6	1
708	0.952249	625.545	656.913	94.8	1
709	0.958709	305.213	318.358	82.1	1
710	0.960087	985.02	1025.97	99.2	1
711	0.957893	442.981	462.453	89.2	1
712	0.959778	-228.898	-238.49	36.9	1
713	0.9631	-311.348	-323.277	29.9	1
714	0.961076	28.839	30.007	60.3	1
715	0.958007	-257.298	-268.576	34.6	1
716	0.95875	350.039	365.099	84.3	1
717	0.961479	786.531	818.043	97.2	1
718	0.961886	12.3567	12.8464	58.9	1
719	0.961601	-148.301	-154.223	44.9	1
720	0.958624	96.1843	100.336	66.2	1
721	0.959986	81.3806	84.7727	64.6	1
722	0.961916	211.569	219.946	74.3	1
723	0.962118	-441.38	-458.759	20.5	1
724	0.958752	-332.977	-347.302	27.7	1
725	0.960892	-124.477	-129.543	46.6	1
726	0.961421	-375.124	-390.176	24.5	1
727	0.961852	52.8214	54.9163	62.2	1
728	0.960292	-722.852	-752.742	8.3	1
729	0.960311	23.291	24.2536	59.8	1
730	0.958382	804.829	839.78	97.9	1
731	0.960119	83.4785	86.946	64.9	1
732	0.960493	-605.231	-630.126	12.3	1
733	0.962085	-582.105	-605.045	13.1	1
734	0.960571	1160.47	1208.11	99.5	1
735	0.961488	-247.218	-257.12	35.5	1
736	0.963511	-541.516	-562.023	14.9	1
737	0.958839	-260.299	-271.473	34.4	1
738	0.959906	417.1	434.522	88.2	1
739	0.962333	-63.2026	-65.6764	52.2	1
740	0.960036	878.421	914.988	98.7	1
741	0.958071	-984.068	-1027.14	1.4	1
742	0.959484	-210.251	-219.129	38.3	1
743	0.960406	74.978	78.0691	64	1
744	0.957014	-631.978	-660.364	11.2	1
745	0.959707	-239.15	-249.191	36.3	1
746	0.960269	-432.399	-450.289	21.2	1
747	0.961808	856.811	890.834	98.4	1
748	0.961033	-150.895	-157.013	44.8	1
749	0.958935	-364.223	-379.82	25.2	1
750	0.959902	-141.395	-147.301	45.5	1
751	0.961154	-319.954	-332.885	28.8	1
752	0.957903	-118.485	-123.692	47.1	1
753	0.958186	-921.873	-962.102	2.8	1
754	0.961051	89.3728	92.9949	65.3	1
755	0.962492	496.15	515.485	91.2	1
756	0.961453	-284.49	-295.896	32	1
757	0.957281	-159.582	-166.704	42.9	1
758	0.959617	-142.291	-148.279	45.4	1
759	0.960839	138.094	143.722	69	1
760	0.957699	-343.86	-359.048	26.7	1
761	0.956102	-76.338	-79.8429	50.7	1
762	0.960373	-465.505	-484.712	19.3	1
763	0.960447	-444.186	-462.478	20	1
764	0.960625	473.667	493.083	89.9	1
765	0.959026	-8.54424	-8.90928	56.7	1
766	0.96195	702.701	730.497	95.7	1
767	0.95848	-916.643	-956.35	3.1	1
768	0.95994	-670.228	-698.198	10.2	1
769	0.960325	-78.6541	-81.9036	50.5	1
770	0.956806	-27.8175	-29.0733	55.3	1
771	0.961614	482.673	501.94	90.5	1
772	0.956518	494.169	516.634	91.3	1
773	0.960056	134.969	140.584	68.8	1
774	0.959918	-496.367	-517.093	16.9	1
775	0.963324	763.981	793.068	96.9	1
776	0.957951	281.492	293.848	79.7	1
777	0.960737	118.756	123.61	67.8	1
778	0.959825	219.24	228.417	74.9	1
779	0.958125	-738.899	-771.193	7.8	1
780	0.958598	-1697.92	-1771.25	0	1
781	0.959962	-339.512	-353.672	27.2	1
782	0.958268	-57.8378	-60.3566	52.7	1
783	0.960659	-62.538	-65.0991	52.3	1
784	0.9598	709.086	738.785	95.8	1
785	0.958579	-120.908	-126.133	46.8	1
786	0.962688	64.9099	67.4257	63	1
787	0.95507	36.1395	37.8396	61.2	1
788	0.960606	-755.248	-786.221	7.2	1
789	0.956209	-163.121	-170.591	42.7	1
790	0.962801	75.0138	77.912	63.9	1
791	0.961453	-761.547	-792.079	7	1
792	0.963188	-475.368	-493.536	18.5	1
793	0.961724	-903.912	-939.887	3.5	1
794	0.959355	449.138	468.167	89.3	1
795	0.959673	-431.871	-450.018	21.3	1
796	0.958697	-153.565	-160.181	44.2	1
797	0.957781	667.396	696.815	95.3	1
798	0.959393	344.371	358.947	84	1
799	0.960569	-613.165	-638.336	11.8	1
800	0.962023	-334.986	-348.21	27.6	1
801	0.959016	-169.536	-176.782	42.2	1
802	0.957585	-493.439	-515.296	17	1
803	0.959202	-348.204	-363.014	26.4	1
804	0.956302	-1486.54	-1554.46	0.1	1
805	0.959675	-797.837	-831.362	6	1
806	0.959137	-559.85	-583.702	14.2	1
807	0.95487	-959.478	-1004.83	1.6	1
808	0.961036	495.263	515.343	91.1	1
809	0.958154	259.336	270.662	77.9	1
810	0.959154	-313.813	-327.177	29.4	1
811	0.961272	-115.038	-119.672	47.5	1
812	0.957381	250.755	261.917	77.2	1
813	0.96064	-53.4189	-55.6076	52.9	1
814	0.962048	376.75	391.612	86	1
815	0.956369	114.001	119.202	67.5	1
816	0.961663	-569.259	-591.953	13.8	1
817	0.959831	-783.133	-815.907	6.3	1
818	0.956773	-138.77	-145.04	45.8	1
819	0.963817	166.374	172.62	70.4	1
820	0.960558	-180.33	-187.735	41.1	1
821	0.960129	293.656	305.851	80.7	1
822	0.958628	-768.106	-801.255	6.6	1
823	0.962173	-39.4277	-40.9778	54.3	1
824	0.958876	12.2478	12.7731	58.8	1
825	0.959175	192.226	200.408	72.9	1
826	0.960949	-44.4765	-46.284	53.6	1
827	0.963852	-424.326	-440.24	22.1	1
828	0.962938	-7.75526	-8.05375	56.9	1
829	0.960939	31.0307	32.2921	60.5	1
830	0.957235	-303.589	-317.152	30.3	1
831	0.958386	-523.823	-546.568	15.4	1
832	0.960272	359.701	374.582	85	1
833	0.959266	1198.11	1248.99	99.7	1
834	0.95826	725.365	756.96	96.2	1
835	0.96347	4.58029	4.75395	58.3	1
836	0.959425	342.637	357.128	83.9	1
837	0.958219	-82.6884	-86.2939	50	1
838	0.961955	126.487	131.489	68.3	1
839	0.961433	870.97	905.908	98.6	1
840	0.956182	-105.491	-110.326	48.8	1
841	0.961093	251.268	261.44	77.1	1
842	0.958409	-422.411	-440.742	22	1
843	0.959794	219.762	228.967	75.1	1
844	0.958408	45.496	47.4704	61.7	1
845	0.959026	57.7001	60.1653	62.6	1
846	0.956692	-255.991	-267.58	34.8	1
847	0.959613	-105.306	-109.738	49	1
848	0.961221	-865.937	-900.872	4.4	1
849	0.958976	-492.855	-513.939	17.1	1
850	0.95924	475.55	495.757	90.1	1
851	0.961976	-194.39	-202.074	39.7	1
852	0.958127	245.172	255.887	76.9	1
853	0.959789	119.233	124.228	68	1
854	0.962877	525.515	545.776	92.8	1
855	0.958037	210.56	219.783	74.2	1
856	0.961158	-49.4596	-51.4583	53.4	1
857	0.961523	-829.249	-862.432	5.4	1
858	0.960955	184.938	192.452	72	1
859	0.958752	114.489	119.415	67.6	1
860	0.962893	-489.037	-507.883	17.7	1
861	0.960038	68.4719	71.3221	63.5	1
862	0.961587	-329.558	-342.723	28.1	1
863	0.957794	296.766	309.844	81.3	1
864	0.960332	-622.43	-648.141	11.7	1
865	0.95927	-140.278	-146.234	45.6	1
866	0.958094	-497.857	-519.633	16.8	1
867	0.96232	94.1356	97.8215	65.8	1
868	0.95928	798.935	832.848	97.8	1
869	0.957452	223.587	233.523	75.3	1
870	0.965009	175.079	181.427	70.9	1
871	0.958444	258.989	270.219	77.7	1
872	0.96016	-1079.33	-1124.12	0.9	1
873	0.960533	-223.696	-232.888	37.4	1
874	0.959106	-189.544	-197.626	40.3	1
875	0.957776	187.883	196.166	72.5	1
876	0.95723	481.033	502.526	90.6	1
877	0.962822	430.882	447.52	88.7	1
878	0.962326	-331.021	-343.981	28	1
879	0.961442	178.147	185.291	71.5	1
880	0.961958	-527.022	-547.864	15.3	1
881	0.961106	13.441	13.9849	59.2	1
882	0.961057	385.602	401.227	86.4	1
883	0.956309	125.889	131.64	68.4	1
884	0.956508	-109.806	-114.798	48.2	1
885	0.95681	244.295	255.323	76.8	1
886	0.961044	-138.459	-144.072	45.9	1
887	0.958232	-429.028	-447.729	21.6	1
888	0.960425	-573.456	-597.086	13.5	1
889	0.962977	46.19	47.9659	61.8	1
890	0.961996	-728.76	-757.55	8.2	1
891	0.95871	464.087	484.075	89.7	1
892	0.960928	12.9418	13.4681	59.1	1
893	0.960439	57.5604	59.9314	62.5	1
894	0.963189	-173.699	-180.338	41.8	1
895	0.957275	-434.703	-454.104	20.9	1
896	0.9599	187.21	195.031	72.3	1
897	0.959745	-440.45	-458.924	20.3	1
898	0.958048	-222.178	-231.907	37.6	1
899	0.959949	-938.724	-977.89	2.2	1
900	0.961024	-229.325	-238.626	36.8	1
901	0.958188	399.854	417.303	87.3	1
902	0.95962	-190.835	-198.865	40.1	1
903	0.962546	-742.445	-771.335	7.7	1
904	0.958903	-610.939	-637.122	12	1
905	0.961541	284.606	295.99	79.9	1
906	0.959846	-282.081	-293.882	32.3	1
907	0.963916	-946.195	-981.616	2.1	1
908	0.960797	-662.921	-689.97	10.5	1
909	0.957826	-5.40098	-5.63879	57	1
910	0.96117	521.766	542.845	92.6	1
911	0.959548	-281.863	-293.746	32.4	1
912	0.959379	100.563	104.821	66.7	1
913	0.957642	-559.07	-583.799	14.1	1
914	0.959489	-154.37	-160.888	43.8	1
915	0.958293	-110.112	-114.904	48	1
916	0.958677	233.847	243.927	75.9	1
917	0.957651	-320.256	-334.418	28.6	1
918	0.960466	-407.612	-424.39	22.9	1
919	0.960661	227.401	236.713	75.6	1
920	0.96313	151.622	157.426	69.8	1
921	0.959679	136.069	141.786	68.9	1
922	0.958383	57.6687	60.1729	62.7	1
923	0.959485	-732.764	-763.706	8	1
924	0.961651	-12.0387	-12.5187	56.4	1
925	0.95971	-526.612	-548.72	15.2	1
926	0.958173	379.704	396.279	86.2	1
927	0.957708	-758.624	-792.124	6.9	1
928	0.957988	228.523	238.545	75.7	1
929	0.962188	485.549	504.63	90.7	1
930	0.961459	-429.647	-446.869	21.7	1
931	0.960487	9.25855	9.63943	58.7	1
932	0.957844	-152.657	-159.376	44.4	1
933	0.958964	786.694	820.359	97.4	1
934	0.962203	-223.232	-232.001	37.5	1
935	0.958564	-393.717	-410.736	23.6	1
936	0.961463	22.3513	23.2472	59.7	1
937	0.959195	239.068	249.238	76.3	1
938	0.957473	241.257	251.973	76.4	1
939	0.959575	506.875	528.229	92.1	1
940	0.961082	195.78	203.707	73.1	1
941	0.963396	171.364	177.875	70.7	1
942	0.959088	-852.56	-888.928	4.8	1
943	0.959246	-429.703	-447.959	21.5	1
944	0.962519	-75.6665	-78.613	50.8	1
945	0.958785	-465.659	-485.676	19	1
946	0.961832	-791.325	-822.727	6.2	1
947	0.958592	-465.249	-485.346	19.2	1
948	0.959525	1063.27	1108.12	99.4	1
949	0.958123	332.74	347.283	83.7	1
950	0.961712	267.453	278.101	78.6	1
951	0.960343	-345.9	-360.184	26.6	1
952	0.959844	34.0851	35.5111	60.8	1
953	0.960725	308.676	321.295	82.5	1
954	0.960243	-384.496	-400.415	24	1
955	0.960672	-154.307	-160.624	44	1
956	0.960108	-299.941	-312.404	30.8	1
957	0.958584	-22.8013	-23.7864	55.5	1
958	0.962388	-299.604	-311.313	31	1
959	0.958812	-158.773	-165.593	43.3	1
960	0.95461	33.1209	34.6958	60.6	1
961	0.95823	-29.2392	-30.5138	55.1	1
962	0.958954	138.953	144.9	69.3	1
963	0.957187	363.976	380.256	85.5	1
964	0.957485	-474.996	-496.087	18.2	1
965	0.960021	-263.548	-274.523	34.1	1
966	0.959375	385.428	401.749	86.5	1
967	0.961708	-705.402	-733.489	8.7	1
968	0.963538	-852.468	-884.727	4.9	1
969	0.957992	287.181	299.774	80.3	1
970	0.957992	-348.223	-363.492	26.3	1
971	0.962668	-44.431	-46.154	53.8	1
972	0.959088	767.745	800.495	97.1	1
973	0.958336	-394.719	-411.879	23.5	1
974	0.957854	-438.74	-458.044	20.6	1
975	0.957968	-268.472	-280.251	33.7	1
976	0.95535	199.422	208.742	73.5	1
977	0.95914	-1324.04	-1380.44	0.3	1
978	0.959406	-490.189	-510.93	17.3	1
979	0.960048	217.901	226.968	74.8	1
980	0.960421	217.167	226.117	74.7	1
981	0.958944	-523.543	-545.958	15.5	1
982	0.959002	-38.3806	-40.0214	54.6	1
983	0.95534	-920.485	-963.515	2.7	1
984	0.959491	-62.0242	-64.6428	52.4	1
985	0.962994	95.1627	98.8196	66	1
986	0.959522	-396.815	-413.555	23.4	1
987	0.960914	359.721	374.353	84.9	1
988	0.955931	21.3078	22.2901	59.6	1
989	0.959152	546.296	569.562	93.5	1
990	0.960598	-350.78	-365.168	26.2	1
991	0.957435	35.2833	36.8519	61.1	1
992	0.959243	367.418	383.029	85.7	1
993	0.957235	-226.991	-237.132	37.1	1
994	0.959471	-172.054	-179.322	41.9	1
995	0.959766	-28.229	-29.4124	55.2	1
996	0.962233	-321.169	-333.774	28.7	1
997	0.963083	179.342	186.217	71.7	1
998	0.957969	-173.469	-181.08	41.7	1
999	0.958337	288.397	300.934	80.5	1
1000	0.961768	765.45	795.879	97	1
1001	0.958903	-299.144	-311.965		1
1002	0.956716	64.6565	67.5817		1
1003	0.958797	-131.998	-137.671		1
1004	0.960032	-921.754	-960.128		1
1005	0.959531	778.788	811.634		1
1006	0.959992	-383.787	-399.782		1
1007	0.959551	-1164.64	-1213.74		1
1008	0.960691	-532.014	-553.782		1
1009	0.960886	-367.306	-382.257		1
1010	0.95955	-652.134	-679.625		1
1011	0.961648	-451.538	-469.546		1
1012	0.959197	-452.255	-471.493		1
1013	0.955161	-765.489	-801.424		1
1014	0.962299	-611.053	-634.993		1
1015	0.959085	-411.538	-429.094		1
1016	0.957533	236.434	246.919		1
1017	0.958801	-541.051	-564.3		1
1018	0.961258	-80.7936	-84.0499		1
1019	0.959104	-603.004	-628.716		1
1020	0.960058	-882.25	-918.954		1
1021	0.961501	148.146	154.078		1
1022	0.959002	183.885	191.747		1
1023	0.960556	-560.045	-583.043		1
1024	0.959136	-177.163	-184.71		1
1025	0.959807	576.14	600.267		1
1026	0.960711	255.125	265.558		1
1027	0.960983	-441.897	-459.839		1
1028	0.959598	-323.358	-336.972		1
1029	0.957645	-216.9	-226.493		1
1030	0.958713	332.615	346.939		1
1031	0.962667	948.193	984.964		1
1032	0.954835	230.913	241.835		1
1033	0.96156	341.309	354.954		1
1034	0.962154	454.296	472.166		1
1035	0.962184	-42.359	-44.0238		1
1036	0.961787	-577.962	-600.925		1
1037	0.956538	267.779	279.945		1
1038	0.959604	-345.354	-359.893		1
1039	0.957948	-442.447	-461.87		1
1040	0.957947	-327.854	-342.246		1
1041	0.961728	431.531	448.704		1
1042	0.961103	-510.377	-531.032		1
1043	0.95909	-564.311	-588.382		1
1044	0.960286	-351.693	-366.238		1
1045	0.958398	805.412	840.373		1
1046	0.959718	-24.4157	-25.4405		1
1047	0.961489	-930.526	-967.796		1
1048	0.958682	64.6921	67.4803		1
1049	0.960215	-1.37768	-1.43477		1
1050	0.957937	430.992	449.917		1
1051	0.959927	284.825	296.716		1
1052	0.958819	292.855	305.433		1
1053	0.960327	410.82	427.792		1
1054	0.961134	-0.540343	-0.562193		1
1055	0.958766	-30.1944	-31.4929		1
1056	0.957156	-481.042	-502.574		1
1057	0.957106	-186.938	-195.315		1
1058	0.957948	80.888	84.4388		1
1059	0.960281	172.982	180.137		1
1060	0.959325	-322.575	-336.252		1
1061	0.959562	-695.868	-725.194		1
1062	0.957204	-653.975	-683.214		1
1063	0.961174	-254.824	-265.117		1
1064	0.958491	54.1951	56.5421		1
1065	0.960983	-531.428	-553.004		1
1066	0.962458	-329.925	-342.794		1
1067	0.962376	150.228	156.102		1
1068	0.959435	-889.173	-926.767		1
1069	0.958358	17.2653	18.0155		1
1070	0.958689	-512.044	-534.109		1
1071	0.957919	-818.035	-853.971		1
1072	0.959129	324.533	338.362		1
1073	0.960723	214.076	222.828		1
1074	0.955299	-458.122	-479.559		1
1075	0.957342	-326.504	-341.053		1
1076	0.95808	-67.2356	-70.1774		1
1077	0.957825	-258.322	-269.697		1
1078	0.958179	-355.728	-371.254		1
1079	0.956899	-389.719	-407.273		1
1080	0.95994	-55.2267	-57.5314		1
1081	0.960942	-139.156	-144.812		1
1082	0.960582	-131.592	-136.992		1
1083	0.960903	-74.2596	-77.281		1
1084	0.960359	315.961	329.003		1
1085	0.960688	-34.515	-35.9274		1
1086	0.958712	-533.853	-556.844		1
1087	0.960291	863.167	898.86		1
1088	0.957147	-156.833	-163.854		1
1089	0.956381	239.019	249.92		1
1090	0.958715	-220.178	-229.66		1
1091	0.961067	-137.721	-143.3		1
1092	0.959793	-463.743	-483.17		1
1093	0.961346	-163.827	-170.414		1
1094	0.962432	27.5395	28.6144		1
1095	0.959802	267.506	278.709		1
1096	0.956957	100.574	105.097		1
1097	0.960491	758.994	790.215		1
1098	0.960132	-64.4467	-67.1228		1
1099	0.958925	-907.885	-946.774		1
1100	0.961593	-721.016	-749.814		1
1101	0.963431	-158.593	-164.613		1
1102	0.959038	563.301	587.361		1
1103	0.962404	139.19	144.627		1
1104	0.962203	315.209	327.591		1
1105	0.960478	-23.4989	-24.4658		1
1106	0.960209	855.187	890.627		1
1107	0.959899	123.523	128.683		1
1108	0.961624	338.872	352.395		1
1109	0.965023	-579.553	-600.559		1
1110	0.955234	333.918	349.566		1
1111	0.964239	-340.422	-353.047		1
1112	0.958426	-140.99	-147.106		1
1113	0.963964	437.943	454.315		1
1114	0.960062	-202.151	-210.561		1
1115	0.962288	-75.6638	-78.6291		1
1116	0.960661	111.054	115.602		1
1117	0.961332	-496.031	-515.983		1
1118	0.961527	-360.776	-375.212		1
1119	0.961601	-310.393	-322.787		1
1120	0.962357	-283.178	-294.254		1
1121	0.963839	208.685	216.515		1
1122	0.958362	-936.282	-976.96		1
1123	0.958837	-223.96	-233.575		1
1124	0.956071	-177.366	-185.515		1
1125	0.963916	-788.22	-817.727		1
1126	0.959559	40.8015	42.5211		1
1127	0.961506	-715.603	-744.252		1
1128	0.959511	213.364	222.368		1
1129	0.959276	-733.387	-764.522		1
1130	0.961458	1059.26	1101.72		1
1131	0.96105	341.483	355.323		1
1132	0.958073	353.624	369.099		1
1133	0.963558	-218.669	-226.939		1
1134	0.956522	435.943	455.758		1
1135	0.961334	-142.227	-147.947		1
1136	0.960309	-898.811	-935.96		1
1137	0.95982	-275.988	-287.541		1
1138	0.958241	839.177	875.748		1
1139	0.962205	-151.961	-157.93		1
1140	0.958829	-531.179	-553.987		1
1141	0.958124	-242.044	-252.622		1
1142	0.960429	318.081	331.186		1
1143	0.959898	215.67	224.68		1
1144	0.961179	-9.3153	-9.69154		1
1145	0.958557	539.433	562.756		1
1146	0.966703	474.622	490.97		1
1147	0.961596	103.556	107.692		1
1148	0.959689	-382.442	-398.506		1
1149	0.960475	-352.497	-367.003		1
1150	0.960208	-435.889	-453.953		1
1151	0.958276	144.949	151.261		1
1152	0.959931	342.204	356.487		1
1153	0.958936	-536.333	-559.3		1
1154	0.956786	103.797	108.485		1
1155	0.957047	103.111	107.739		1
1156	0.960634	-243.204	-253.171		1
1157	0.961246	-532.674	-554.149		1
1158	0.959885	602.614	627.798		1
1159	0.963807	-506.893	-525.928		1
1160	0.9601	248.269	258.587		1
1161	0.959848	98.1324	102.237		1
1162	0.959166	135.02	140.768		1
1163	0.960759	-833.626	-867.674		1
1164	0.960204	-238.015	-247.88		1
1165	0.961386	80.4865	83.7192		1
1166	0.959429	-304.512	-317.388		1
1167	0.959705	-24.97	-26.0184		1
1168	0.961252	197.087	205.032		1
1169	0.959087	328.798	342.824		1
1170	0.958684	396.114	413.185		1
1171	0.95864	141.068	147.154		1
1172	0.957476	225.721	235.745		1
1173	0.958639	-186.766	-194.824		1
1174	0.95918	-381.12	-397.339		1
1175	0.959889	-806.089	-839.773		1
1176	0.95763	191.979	200.473		1
1177	0.960168	-283.063	-294.805		1
1178	0.959674	-191.132	-199.163		1
1179	0.960393	573.916	597.585		1
1180	0.96082	-242.562	-252.453		1
1181	0.961061	-869.653	-904.888		1
1182	0.964094	316.03	327.8		1
1183	0.961569	659.197	685.543		1
1184	0.958971	194.317	202.63		1
1185	0.963182	-46.8054	-48.5946		1
1186	0.965724	-188.306	-194.989		1
1187	0.96222	-51.3365	-53.3522		1
1188	0.956371	517.895	541.521		1
1189	0.962411	549.104	570.55		1
1190	0.956651	-499.035	-521.648		1
1191	0.959267	-182.596	-190.35		1
1192	0.9589	336.731	351.164		1
1193	0.957493	-11.2664	-11.7665		1
1194	0.962443	-617.969	-642.083		1
1195	0.960652	-395.647	-411.853		1
1196	0.961979	-158.613	-164.882		1
1197	0.962962	-392.574	-407.674		1
1198	0.96065	-63.2085	-65.7976		1
1199	0.961373	228.613	237.799		1
1200	0.957859	-380.983	-397.744		1
1201	0.959554	-25.8966	-26.9882		1
1202	0.960426	-403.49	-420.115		1
1203	0.96066	-139.286	-144.99		1
1204	0.956342	11.1046	11.6116		1
1205	0.959717	138.953	144.785		1
1206	0.95926	-239.169	-249.326		1
1207	0.958319	-672.083	-701.315		1
1208	0.95877	89.3544	93.197		1
1209	0.960049	-297.796	-310.188		1
1210	0.958738	333.536	347.891		1
1211	0.964863	-682.42	-707.271		1
1212	0.958773	265.281	276.689		1
1213	0.961061	-388.661	-404.408		1
1214	0.963261	-190.885	-198.166		1
1215	0.959488	-38.28	-39.8963		1
1216	0.96017	-164.001	-170.804		1
1217	0.959736	497.013	517.865		1
1218	0.958921	-675.445	-704.38		1
1219	0.96153	-524.341	-545.32		1
1220	0.959099	-844.97	-881.004		1
1221	0.961063	-328.169	-341.465		1
1222	0.963819	-433.458	-449.73		1
1223	0.959265	-391.591	-408.22		1
1224	0.960318	195.345	203.417		1
1225	0.960534	293.835	305.908		1
1226	0.961173	238.018	247.633		1
1227	0.961233	381.524	396.912		1
1228	0.962379	-195.474	-203.115		1
1229	0.95568	426.304	446.074		1
1230	0.963921	-728.521	-755.79		1
1231	0.958815	544.246	567.624		1
1232	0.95951	187.224	195.124		1
1233	0.960967	261.33	271.945		1
1234	0.959577	-359.586	-374.733		1
1235	0.961634	-577.524	-600.566		1
1236	0.961986	401.76	417.636		1
1237	0.961524	217.853	226.571		1
1238	0.956237	-165.633	-173.213		1
1239	0.959293	-314.835	-328.195		1
1240	0.960176	-340.245	-354.357		1
1241	0.958349	-33.0185	-34.4535		1
1242	0.959555	409.193	426.441		1
1243	0.958278	-101.981	-106.421		1
1244	0.957381	53.1805	55.5479		1
1245	0.959276	-31.3927	-32.7254		1
1246	0.959473	-805.92	-839.961		1
1247	0.960433	830.502	864.717		1
1248	0.958144	-45.1987	-47.1732		1
1249	0.961123	-242.716	-252.533		1
1250	0.956448	-752.616	-786.886		1
1251	0.959315	225.792	235.368		1
1252	0.96192	190.625	198.171		1
1253	0.959957	-186.185	-193.951		1
1254	0.959078	-29.5656	-30.8271		1
1255	0.962796	334.969	347.912		1
1256	0.960319	-442.353	-460.631		1
1257	0.962272	-429.284	-446.115		1
1258	0.963538	-135.174	-140.289		1
1259	0.960368	184.77	192.395		1
1260	0.960528	-773.835	-805.635		1
1261	0.958988	10.3021	10.7427		1
1262	0.962592	-328.362	-341.122		1
1263	0.959493	375.075	390.91		1
1264	0.963257	794.676	824.989		1
1265	0.962825	301.357	312.992		1
1266	0.959657	-674.083	-702.42		1
1267	0.965693	-149.838	-155.161		1
1268	0.961379	69.4001	72.1881		1
1269	0.957403	-189.463	-197.892		1
1270	0.959302	-335.083	-349.298		1
1271	0.96303	208.409	216.41		1
1272	0.958205	-782.095	-816.209		1
1273	0.961106	-281.833	-293.239		1
1274	0.958638	319.165	332.936		1
1275	0.96088	127.686	132.884		1
1276	0.958659	289.388	301.868		1
1277	0.958634	-14.4182	-15.0404		1
1278	0.958697	-400.779	-418.046		1
1279	0.960699	161.686	168.3		1
1280	0.958449	-64.9502	-67.766		1
1281	0.960716	48.0461	50.0107		1
1282	0.959647	164.657	171.581		1
1283	0.960103	878.463	914.968		1
1284	0.959744	460.259	479.565		1
1285	0.961762	180.449	187.624		1
1286	0.958145	200.457	209.214		1
1287	0.960176	-190.934	-198.853		1
1288	0.96053	281.718	293.294		1
1289	0.960549	-1030.78	-1073.11		1
1290	0.959319	118.291	123.307		1
1291	0.961493	-650.563	-676.618		1
1292	0.956664	-219.849	-229.808		1
1293	0.961579	-78.5393	-81.6774		1
1294	0.960868	-391.095	-407.023		1
1295	0.961216	617.949	642.883		1
1296	0.960167	-208.549	-217.201		1
1297	0.961663	-16.6424	-17.3058		1
1298	0.958208	-369.321	-385.428		1
1299	0.963039	-63.2188	-65.6451		1
1300	0.960478	-302.584	-315.035		1
1301	0.957047	-454.663	-475.069		1
1302	0.960167	-549.523	-572.32		1
1303	0.960941	-417.654	-434.63		1
1304	0.959626	-287.683	-299.787		1
1305	0.95593	-1074.65	-1124.2		1
1306	0.959926	68.5757	71.4385		1
1307	0.961665	-721.085	-749.83		1
1308	0.966967	-88.4344	-91.4554		1
1309	0.954572	-234.998	-246.181		1
1310	0.959787	-333.534	-347.508		1
1311	0.959523	-793.813	-827.3		1
1312	0.960826	-1000.44	-1041.23		1
1313	0.959838	-321.839	-335.306		1
1314	0.961129	-1015.28	-1056.34		1
1315	0.957563	488.296	509.936		1
1316	0.960546	-596.537	-621.04		1
1317	0.960759	-580.344	-604.047		1
1318	0.95805	-322.847	-336.983		1
1319	0.963216	-225.432	-234.041		1
1320	0.957327	-595.048	-621.573		1
1321	0.961626	317.811	330.493		1
1322	0.963154	-166.738	-173.117		1
1323	0.958952	-925.547	-965.165		1
1324	0.958658	-424.682	-442.997		1
1325	0.958039	543.846	567.666		1
1326	0.959569	-360.262	-375.441		1
1327	0.960248	-741.419	-772.112		1
1328	0.958419	-675.556	-704.864		1
1329	0.964657	414.649	429.841		1
1330	0.960405	-22.2993	-23.2187		1
1331	0.959155	93.9603	97.9615		1
1332	0.955857	14.9515	15.642		1
1333	0.960936	-439.59	-457.46		1
1334	0.958575	575.03	599.88		1
1335	0.958887	-1051.84	-1096.94		1
1336	0.960543	259.449	270.107		1
1337	0.958392	-320.814	-334.742		1
1338	0.960346	537.806	560.013		1
1339	0.96277	-100.516	-104.403		1
1340	0.958244	-257.09	-268.293		1
1341	0.960754	-787.722	-819.9		1
1342	0.960683	275.377	286.647		1
1343	0.959399	-148.977	-155.282		1
1344	0.955931	-899.46	-940.925		1
1345	0.958606	52.1151	54.3655		1
1346	0.960471	53.2503	55.4419		1
1347	0.959756	522.797	544.719		1
1348	0.962573	413.368	429.441		1
1349	0.956733	774.013	809.017		1
1350	0.960642	100.102	104.203		1
1351	0.959298	214.595	223.7		1
1352	0.960389	784.589	816.949		1
1353	0.959702	-201.325	-209.779		1
1354	0.964734	467.058	484.131		1
1355	0.959247	-829.951	-865.211		1
1356	0.957945	-395.962	-413.345		1
1357	0.959008	1128.63	1176.87		1
1358	0.961033	538.89	560.74		1
1359	0.960791	-106.406	-110.748		1
1360	0.963757	661.215	686.08		1
1361	0.963013	-303.978	-315.653		1
1362	0.963757	420.512	436.326		1
1363	0.959641	-596.681	-621.775		1
1364	0.959679	-248.667	-259.115		1
1365	0.962716	470.913	489.151		1
1366	0.960707	-104.925	-109.216		1
1367	0.958778	-182.651	-190.504		1
1368	0.958437	806.409	841.379		1
1369	0.959934	-319.53	-332.867		1
1370	0.959144	103.509	107.918		1
1371	0.959157	-218.191	-227.482		1
1372	0.957176	-287.786	-300.661		1
1373	0.95502	-767.953	-804.122		1
1374	0.960203	7.24333	7.54354		1
1375	0.95994	-869.193	-905.466		1
1376	0.957828	-72.8152	-76.0211		1
1377	0.96162	225.167	234.153		1
1378	0.957696	-195.275	-203.901		1
1379	0.961669	-118.896	-123.635		1
1380	0.958684	224.909	234.602		1
1381	0.961634	-439.016	-456.532		1
1382	0.960689	418.848	435.987		1
1383	0.958774	-165.637	-172.759		1
1384	0.961764	-87.2074	-90.6745		1
1385	0.960209	-427.237	-444.941		1
1386	0.958843	88.8586	92.6727		1
1387	0.960285	675.367	703.298		1
1388	0.960413	63.1421	65.7447		1
1389	0.957815	-446.229	-465.882		1
1390	0.961097	320.461	333.432		1
1391	0.958708	-36.5799	-38.1554		1
1392	0.959474	73.6299	76.7399		1
1393	0.963791	-469.161	-486.787		1
1394	0.961634	63.1861	65.707		1
1395	0.958862	-422.486	-440.612		1
1396	0.959211	242.705	253.025		1
1397	0.960286	372.498	387.904		1
1398	0.959245	147.012	153.259		1
1399	0.958587	-532.264	-555.259		1
1400	0.960662	-44.7093	-46.5401		1
1401	0.95766	155.929	162.823		1
1402	0.963002	-309.605	-321.5		1
1403	0.95863	520.706	543.178		1
1404	0.963345	394.42	409.427		1
1405	0.960538	-360.342	-375.146		1
1406	0.960429	-390.66	-406.756		1
1407	0.960036	79.0556	82.3465		1
1408	0.962552	-451.189	-468.743		1
1409	0.959295	735.826	767.048		1
1410	0.959679	350.003	364.708		1
1411	0.961526	-60.9731	-63.4128		1
1412	0.961625	-237.708	-247.194		1
1413	0.962443	-311.395	-323.546		1
1414	0.959507	452.101	471.181		1
1415	0.963042	171.193	177.763		1
1416	0.960168	-573.048	-596.821		1
1417	0.962465	-46.5559	-48.3715		1
1418	0.960691	-105.066	-109.365		1
1419	0.960817	414.454	431.356		1
1420	0.96135	-234.766	-244.205		1
1421	0.957771	137.085	143.129		1
1422	0.958266	256.773	267.956		1
1423	0.962644	585.063	607.766		1
1424	0.95818	-276.85	-288.934		1
1425	0.961285	-448.218	-466.269		1
1426	0.956811	-236.655	-247.338		1
1427	0.960164	-487.377	-507.598		1
1428	0.961366	-1122.11	-1167.2		1
1429	0.960058	-77.2226	-80.4353		1
1430	0.957134	276.658	289.048		1
1431	0.958134	254.003	265.102		1
1432	0.958888	-38.9389	-40.6084		1
1433	0.962726	-141.638	-147.122		1
1434	0.959155	573.115	597.521		1
1435	0.959162	195.751	204.085		1
1436	0.960827	-331.035	-344.532		1
1437	0.960026	-315.851	-329.002		1
1438	0.959272	984.773	1026.58		1
1439	0.962217	-747.403	-776.751		1
1440	0.958351	288.829	301.382		1
1441	0.959117	16.796	17.512		1
1442	0.961405	270.557	281.418		1
1443	0.961684	-16.3126	-16.9626		1
1444	0.961178	281.753	293.133		1
1445	0.961473	53.2388	55.3721		1
1446	0.960989	456.936	475.485		1
1447	0.963894	8.23802	8.54661		1
1448	0.961125	409.954	426.535		1
1449	0.959678	190.18	198.171		1
1450	0.958991	4.53077	4.72452		1
1451	0.963301	-114.801	-119.175		1
1452	0.963175	-489.831	-508.559		1
1453	0.96211	-850.917	-884.428		1
1454	0.960491	291.696	303.694		1
1455	0.961164	-7.80873	-8.12424		1
1456	0.957536	-202.866	-211.862		1
1457	0.962041	229.539	238.596		1
1458	0.955257	19.5305	20.4453		1
1459	0.962805	-48.5944	-50.4718		1
1460	0.957154	-136.671	-142.789		1
1461	0.95585	538.516	563.39		1
1462	0.960274	-253.57	-264.06		1
1463	0.961225	334.582	348.079		1
1464	0.961289	594.809	618.761		1
1465	0.959093	-348.889	-363.77		1
1466	0.958323	-121.081	-126.347		1
1467	0.956049	-770.854	-806.291		1
1468	0.96055	-838.743	-873.19		1
1469	0.958194	159.149	166.093		1
1470	0.960277	-39.8784	-41.528		1
1471	0.958642	170.169	177.51		1
1472	0.963772	30.541	31.6891		1
1473	0.962455	-60.4316	-62.789		1
1474	0.955827	-522.175	-546.308		1
1475	0.959315	-779.527	-812.588		1
1476	0.96167	-465.812	-484.378		1
1477	0.958321	110.29	115.087		1
1478	0.963539	-73.2799	-76.0529		1
1479	0.95946	718.723	749.091		1
1480	0.962503	-477.901	-496.519		1
1481	0.963179	356.281	369.901		1
1482	0.957987	589.773	615.638		1
1483	0.95892	134.86	140.637		1
1484	0.960433	-354.877	-369.497		1
1485	0.95971	593.394	618.306		1
1486	0.955925	-58.637	-61.3406		1
1487	0.957778	392.359	409.655		1
1488	0.95801	342.864	357.892		1
1489	0.956761	767.595	802.285		1
1490	0.95982	-60.3747	-62.9021		1
1491	0.965014	-394.672	-408.981		1
1492	0.959731	519.779	541.588		1
1493	0.957157	-245.347	-256.329		1
1494	0.959268	-251.286	-261.956		1
1495	0.955876	505.639	528.98		1
1496	0.958812	-20.0374	-20.8982		1
1497	0.959238	110.336	115.024		1
1498	0.960934	171.035	177.988		1
1499	0.960062	102.909	107.19		1
1500	0.957818	-354.054	-369.646		1
1501	0.958817	-204.768	-213.563		1
1502	0.960133	227.893	237.355		1
1503	0.958576	25.2911	26.384		1
1504	0.959882	376.681	392.424		1
1505	0.961679	-666.362	-692.916		1
1506	0.96265	334.992	347.99		1
1507	0.960039	936.665	975.654		1
1508	0.958062	-233.446	-243.665		1
1509	0.96072	225.612	234.836		1
1510	0.960451	-48.0403	-50.0184		1
1511	0.963112	157.638	163.675		1
1512	0.964392	-457.164	-474.044		1
1513	0.959024	89.4537	93.2757		1
1514	0.958091	-430.644	-449.481		1
1515	0.960308	-172.293	-179.415		1
1516	0.963244	772.69	802.175		1
1517	0.962422	-146.526	-152.247		1
1518	0.956314	-144.576	-151.18		1
1519	0.960386	43.0212	44.7957		1
1520	0.957678	148.085	154.629		1
1521	0.96116	327.747	340.991		1
1522	0.958463	-363.964	-379.737		1
1523	0.958932	324.951	338.868		1
1524	0.964411	811.149	841.082		1
1525	0.956962	-3.87533	-4.04961		1
1526	0.958304	260.188	271.509		1
1527	0.958139	241.504	252.056		1
1528	0.963816	24.485	25.4042		1
1529	0.962495	-582.892	-605.605		1
1530	0.956414	-301.969	-315.731		1
1531	0.95693	101.157	105.71		1
1532	0.962097	-67.0269	-69.6675		1
1533	0.960502	302.788	315.239		1
1534	0.960391	-552.958	-575.764		1
1535	0.961775	426.224	443.164		1
1536	0.957651	580.493	606.163		1
1537	0.962828	-513.078	-532.886		1
1538	0.959019	173.513	180.927		1
1539	0.96047	-48.7263	-50.7317		1
1540	0.960082	-675.399	-703.48		1
1541	0.958565	244.827	255.41		1
1542	0.961088	268.771	279.653		1
1543	0.956434	455.423	476.168		1
1544	0.962184	644.804	670.146		1
1545	0.961914	-950.41	-988.041		1
1546	0.958267	-961.27	-1003.13		1
1547	0.957316	442.407	462.133		1
1548	0.958234	726.578	758.247		1
1549	0.959504	-78.7051	-82.0269		1
1550	0.957498	309.185	322.909		1
1551	0.960297	34.2807	35.6981		1
1552	0.959833	43.4778	45.2973		1
1553	0.960237	1064.54	1108.62		1
1554	0.962116	399.655	415.392		1
1555	0.957558	-330.215	-344.851		1
1556	0.964333	-214.094	-222.013		1
1557	0.963482	338.65	351.486		1
1558	0.961003	314.074	326.82		1
1559	0.958578	-252.735	-263.656		1
1560	0.957458	77.2416	80.6736		1
1561	0.961047	81.7919	85.1071		1
1562	0.961234	-250.594	-260.701		1
1563	0.957888	186.162	194.346		1
1564	0.957821	155.054	161.882		1
1565	0.956395	812.921	849.985		1
1566	0.954874	75.6032	79.1761		1
1567	0.961465	118.49	123.239		1
1568	0.959058	-545.933	-569.239		1
1569	0.961379	-245.061	-254.906		1
1570	0.955553	-465.071	-486.703		1
1571	0.959913	322.973	336.461		1
1572	0.962841	-502.772	-522.176		1
1573	0.959995	-337.141	-351.19		1
1574	0.959376	-367.376	-382.933		1
1575	0.963439	614.152	637.458		1
1576	0.958995	-214.42	-223.588		1
1577	0.959356	-357.566	-372.715		1
1578	0.960994	650.822	677.239		1
1579	0.96193	352.296	366.238		1
1580	0.959385	-481.673	-502.064		1
1581	0.962225	-295.419	-307.016		1
1582	0.962155	-91.526	-95.1261		1
1583	0.958498	-135.125	-140.976		1
1584	0.956688	923.076	964.866		1
1585	0.958661	-300.808	-313.779		1
1586	0.957668	-7.95365	-8.30523		1
1587	0.957953	-159.236	-166.225		1
1588	0.958379	-393.951	-411.06		1
1589	0.960384	818.039	851.783		1
1590	0.960553	168.155	175.061		1
1591	0.961807	-89.9035	-93.4736		1
1592	0.957627	-35.1138	-36.6676		1
1593	0.961949	-167.725	-174.36		1
1594	0.959335	-668.072	-696.39		1
1595	0.959052	648.111	675.783		1
1596	0.960644	198.985	207.137		1
1597	0.958952	-383.962	-400.397		1
1598	0.957738	-272.474	-284.498		1
1599	0.960313	665.835	693.351		1
1600	0.958454	289.234	301.771		1
1601	0.958208	491.755	513.202		1
1602	0.957417	-246.565	-257.531		1
1603	0.960385	60.3132	62.8011		1
1604	0.963149	29.7467	30.8849		1
1605	0.964371	-105.77	-109.678		1
1606	0.959898	219.251	228.41		1
1607	0.959706	8.97117	9.34783		1
1608	0.957904	202.178	211.063		1
1609	0.96305	-256.812	-266.665		1
1610	0.957978	388.224	405.254		1
1611	0.959103	-131.331	-136.932		1
1612	0.957594	-496.244	-518.22		1
1613	0.957605	972.914	1015.99		1
1614	0.957639	-475.067	-496.081		1
1615	0.961724	-682.779	-709.953		1
1616	0.961379	-49.5748	-51.5663		1
1617	0.960829	-408.909	-425.579		1
1618	0.960296	-535.988	-558.148		1
1619	0.959154	-181.532	-189.262		1
1620	0.958363	268.693	280.366		1
1621	0.958821	73.2947	76.4425		1
1622	0.960831	-189.189	-196.901		1
1623	0.957767	-386.209	-403.239		1
1624	0.959257	633.931	660.856		1
1625	0.95989	-800.718	-834.177		1
1626	0.959861	58.7358	61.192		1
1627	0.955573	-94.6717	-99.0733		1
1628	0.960525	955.321	994.582		1
1629	0.962846	12.2804	12.7543		1
1630	0.957498	280.469	292.918		1
1631	0.961964	-125.29	-130.244		1
1632	0.960464	-849.65	-884.625		1
1633	0.958361	127.425	132.962		1
1634	0.958738	236.895	247.09		1
1635	0.959417	527.529	549.843		1
1636	0.958485	-260.766	-272.061		1
1637	0.958555	-777.099	-810.698		1
1638	0.959175	88.45	92.2147		1
1639	0.960005	-239.087	-249.048		1
1640	0.960919	-517.281	-538.318		1
1641	0.956544	191.461	200.159		1
1642	0.958908	-457.443	-477.045		1
1643	0.958832	-279.892	-291.91		1
1644	0.961439	744.362	774.216		1
1645	0.959481	139.4	145.287		1
1646	0.958771	-291.994	-304.55		1
1647	0.961777	-1.35667	-1.41059		1
1648	0.956021	242.139	253.278		1
1649	0.965351	-730.107	-756.312		1
1650	0.957763	185.266	193.437		1
1651	0.961339	-36.0962	-37.5478		1
1652	0.961031	-144.526	-150.386		1
1653	0.957626	538.98	562.83		1
1654	0.961644	-945.531	-983.245		1
1655	0.962425	234.614	243.774		1
1656	0.955354	-6.54578	-6.85168		1
1657	0.964545	-539.888	-559.733		1
1658	0.958464	186.017	194.078		1
1659	0.957541	-252.393	-263.585		1
1660	0.958707	50.265	52.4299		1
1661	0.9572	-938.663	-980.634		1
1662	0.958768	131.111	136.749		1
1663	0.961186	203.947	212.182		1
1664	0.960421	-828.645	-862.793		1
1665	0.958662	38.0172	39.6565		1
1666	0.957891	-473.498	-494.314		1
1667	0.96279	348.413	361.879		1
1668	0.962817	80.4443	83.551		1
1669	0.955146	-751.222	-786.499		1
1670	0.959046	131.499	137.115		1
1671	0.958122	-417.124	-435.355		1
1672	0.957689	-466.055	-486.646		1
1673	0.958507	149.474	155.944		1
1674	0.961674	140.031	145.612		1
1675	0.957573	-793.728	-828.896		1
1676	0.958209	-102.782	-107.264		1
1677	0.959449	-24.6182	-25.6587		1
1678	0.961139	57.0942	59.4026		1
1679	0.958997	18.5914	19.3863		1
1680	0.959839	485.28	505.585		1
1681	0.958488	-415.337	-433.325		1
1682	0.95809	1151.13	1201.49		1
1683	0.954737	-184.421	-193.164		1
1684	0.95945	-22.6724	-23.6306		1
1685	0.957836	6.18003	6.45207		1
1686	0.957999	260.585	272.009		1
1687	0.960027	175.78	183.099		1
1688	0.95513	355.932	372.653		1
1689	0.965758	432.468	447.802		1
1690	0.95734	922.032	963.12		1
1691	0.961992	-420.205	-436.808		1
1692	0.960172	-597.646	-622.436		1
1693	0.96152	-151.236	-157.289		1
1694	0.95988	-120.637	-125.68		1
1695	0.957864	-1.25941	-1.31481		1
1696	0.957169	-521.166	-544.487		1
1697	0.957211	-1109.79	-1159.4		1
1698	0.960268	216.707	225.673		1
1699	0.957926	13.2945	13.8784		1
1700	0.958772	-130.602	-136.218		1
1701	0.957846	53.0268	55.3605		1
1702	0.960927	-354.664	-369.085		1
1703	0.959141	178.22	185.812		1
1704	0.958451	224.996	234.749		1
1705	0.958926	-315.016	-328.51		1
1706	0.960623	257.665	268.226		1
1707	0.956759	-473.788	-495.201		1
1708	0.960696	-308.96	-321.6		1
1709	0.961058	64.3463	66.9536		1
1710	0.958274	-324.017	-338.125		1
1711	0.958181	-407.105	-424.872		1
1712	0.956919	-684.35	-715.16		1
1713	0.959573	-233.002	-242.819		1
1714	0.958691	-754.84	-787.366		1
1715	0.962702	-349.601	-363.146		1
1716	0.960507	-387.045	-402.959		1
1717	0.958216	-216.871	-226.328		1
1718	0.96155	200.815	208.845		1
1719	0.962164	-75.6744	-78.6502		1
1720	0.960411	-1037.27	-1080.03		1
1721	0.959472	212.447	221.42		1
1722	0.957804	-618.722	-645.979		1
1723	0.961748	-366.965	-381.56		1
1724	0.956875	191.941	200.591		1
1725	0.963543	340.554	353.439		1
1726	0.959049	-610.794	-636.875		1
1727	0.961582	312.834	325.333		1
1728	0.951593	-869.763	-914.008		1
1729	0.959355	-277.046	-288.784		1
1730	0.961129	-619.452	-644.504		1
1731	0.96069	157.239	163.673		1
1732	0.961869	63.7424	66.2693		1
1733	0.960851	-102.119	-106.28		1
1734	0.959129	187.3	195.281		1
1735	0.960426	601.472	626.255		1
1736	0.959391	-27.0089	-28.1522		1
1737	0.961723	31.8315	33.0985		1
1738	0.962017	-85.0203	-88.3771		1
1739	0.96113	-124.004	-129.019		1
1740	0.961429	-223.06	-232.009		1
1741	0.961148	56.5012	58.7851		1
1742	0.960001	-107.16	-111.625		1
1743	0.956493	-440.16	-460.181		1
1744	0.957554	-319.425	-333.585		1
1745	0.95898	-24.7193	-25.7766		1
1746	0.962136	-751.537	-781.113		1
1747	0.957918	1.66231	1.73534		1
1748	0.962753	-329.755	-342.513		1
1749	0.958822	230.539	240.44		1
1750	0.959665	-140.586	-146.495		1
1751	0.96459	63.1358	65.4535		1
1752	0.956731	-174.069	-181.941		1
1753	0.961363	-31.7109	-32.9853		1
1754	0.957456	-464.156	-484.781		1
1755	0.958257	-310.578	-324.107		1
1756	0.958618	-400.429	-417.715		1
1757	0.954358	318.254	333.474		1
1758	0.957321	-155.121	-162.036		1
1759	0.961713	-361.293	-375.676		1
1760	0.958711	-272.637	-284.379		1
1761	0.960182	539.701	562.082		1
1762	0.960003	471.034	490.659		1
1763	0.958339	271.03	282.812		1
1764	0.958844	-49.2704	-51.3852		1
1765	0.956914	625.452	653.614		1
1766	0.960856	-171.435	-178.419		1
1767	0.959594	-317.776	-331.157		1
1768	0.958654	34.351	35.8326		1
1769	0.959941	-44.5533	-46.4126		1
1770	0.962001	-455.403	-473.391		1
1771	0.960016	-729.71	-760.102		1
1772	0.958069	-853.949	-891.323		1
1773	0.959239	-655.12	-682.958		1
1774	0.958999	199.414	207.939		1
1775	0.963902	-750.471	-778.576		1
1776	0.964672	-13.6355	-14.1349		1
1777	0.959276	-248.412	-258.958		1
1778	0.958695	-556.391	-580.363		1
1779	0.961356	-487.167	-506.749		1
1780	0.959427	692.133	721.403		1
1781	0.961017	1209.14	1258.19		1
1782	0.961875	126.35	131.358		1
1783	0.95736	-462.077	-482.658		1
1784	0.959893	-329.738	-343.515		1
1785	0.959169	2.18306	2.27599		1
1786	0.957886	-493.982	-515.7		1
1787	0.96153	629.666	654.859		1
1788	0.961998	-7.3813	-7.67288		1
1789	0.960938	216.934	225.752		1
1790	0.960841	299.096	311.285		1
1791	0.959191	709.603	739.793		1
1792	0.95873	1435.55	1497.34		1
1793	0.96124	-219.271	-228.112		1
1794	0.960695	31.1372	32.4111		1
1795	0.95817	137.405	143.404		1
1796	0.961625	-82.4443	-85.7344		1
1797	0.958105	24.6786	25.7577		1
1798	0.961341	49.6004	51.5951		1
1799	0.9605	-175.722	-182.948		1
1800	0.961606	-502.488	-522.551		1
1801	0.958022	-839.104	-875.871		1
1802	0.96019	-614.017	-639.474		1
1803	0.960685	543.127	565.354		1
1804	0.957888	-216.135	-225.637		1
1805	0.957637	-468.094	-488.801		1
1806	0.959909	62.7241	65.3438		1
1807	0.958407	344.623	359.579		1
1808	0.960297	229.397	238.882		1
1809	0.963091	-775.837	-805.569		1
1810	0.958523	312.524	326.047		1
1811	0.957551	311.861	325.686		1
1812	0.96046	-281.599	-293.192		1
1813	0.960995	380.22	395.652		1
1814	0.957297	1044.05	1090.62		1
1815	0.961424	439.358	456.987		1
1816	0.962091	575.073	597.732		1
1817	0.960746	-394.256	-410.364		1
1818	0.963724	-250.282	-259.703		1
1819	0.959398	-460.832	-480.335		1
1820	0.958738	-509.704	-531.641		1
1821	0.961666	409.191	425.502		1
1822	0.956759	317.558	331.91		1
1823	0.957813	-428.176	-447.036		1
1824	0.956992	-181.95	-190.126		1
1825	0.960849	487.718	507.591		1
1826	0.958125	56.8162	59.2993		1
1827	0.962001	1028.58	1069.2		1
1828	0.961115	327.647	340.903		1
1829	0.961888	-424.463	-441.281		1
1830	0.959832	-12.5186	-13.0425		1
1831	0.960119	-676.435	-704.532		1
1832	0.959621	244.941	255.248		1
1833	0.960099	-148.977	-155.168		1
1834	0.958793	374.956	391.07		1
1835	0.958139	-1012.58	-1056.82		1
1836	0.962634	729.466	757.781		1
1837	0.960418	11.9994	12.494		1
1838	0.962999	865.191	898.434		1
1839	0.95748	-730.943	-763.403		1
1840	0.963744	9.18086	9.52624		1
1841	0.959304	-977.257	-1018.72		1
1842	0.961275	565.106	587.871		1
1843	0.962988	-28.7715	-29.8773		1
1844	0.960708	616.716	641.939		1
1845	0.962086	-745.25	-774.619		1
1846	0.966322	97.9449	101.358		1
1847	0.959023	-904.04	-942.667		1
1848	0.961348	633.013	658.464		1
1849	0.959794	-423	-440.719		1
1850	0.959072	804.078	838.391		1
1851	0.959137	-273.893	-285.562		1
1852	0.959982	804.863	838.414		1
1853	0.956749	648.627	677.949		1
1854	0.957872	28.3821	29.6304		1
1855	0.962517	836.14	868.702		1
1856	0.960468	-444.615	-462.915		1
1857	0.960584	600.149	624.775		1
1858	0.956866	-121.781	-127.271		1
1859	0.962121	-185.692	-193.003		1
1860	0.961946	7.56307	7.86226		1
1861	0.961341	-318.852	-331.674		1
1862	0.958476	-8.41214	-8.77657		1
1863	0.961146	310.572	323.127		1
1864	0.961279	-47.5449	-49.46		1
1865	0.960822	-257.848	-268.362		1
1866	0.960199	-230.485	-240.039		1
1867	0.955834	346.804	362.829		1
1868	0.959582	-184.029	-191.781		1
1869	0.958453	4.73946	4.94491		1
1870	0.959631	3.87345	4.0364		1
1871	0.95727	-123.08	-128.574		1
1872	0.957219	33.5169	35.0149		1
1873	0.96099	-253.112	-263.387		1
1874	0.961152	-242.184	-251.973		1
1875	0.959875	179.705	187.217		1
1876	0.957397	-295.364	-308.507		1
1877	0.959773	145.234	151.321		1
1878	0.959335	122.383	127.571		1
1879	0.956949	-520.329	-543.737		1
1880	0.959347	-275.295	-286.961		1
1881	0.959058	320.538	334.222		1
1882	0.959889	212.807	221.7		1
1883	0.961454	-377.468	-392.601		1
1884	0.958716	83.8463	87.4569		1
1885	0.95647	-308.372	-322.406		1
1886	0.957443	-489.245	-510.991		1
1887	0.960116	-175.366	-182.651		1
1888	0.957824	535.946	559.545		1
1889	0.961238	-331.158	-344.512		1
1890	0.954806	387.971	406.334		1
1891	0.960171	511.399	532.613		1
1892	0.957752	500.739	522.827		1
1893	0.960707	153.266	159.535		1
1894	0.954613	-244.312	-255.928		1
1895	0.962356	82.2463	85.4634		1
1896	0.959259	-314.977	-328.355		1
1897	0.95574	536.29	561.126		1
1898	0.95953	59.2755	61.7755		1
1899	0.960265	-279.292	-290.848		1
1900	0.962896	-904.063	-938.901		1
1901	0.961993	1493.48	1552.48		1
1902	0.958782	488.688	509.697		1
1903	0.959396	-698.753	-728.327		1
1904	0.958352	-39.2539	-40.9598		1
1905	0.962799	-1104.86	-1147.55		1
1906	0.96189	-950.022	-987.663		1
1907	0.961699	198.401	206.302		1
1908	0.960859	345.633	359.713		1
1909	0.958797	-111.686	-116.485		1
1910	0.964129	352.072	365.171		1
1911	0.960114	-266.673	-277.751		1
1912	0.955065	356.448	373.219		1
1913	0.959317	301.446	314.23		1
1914	0.964577	-413.497	-428.682		1
1915	0.96293	-126.349	-131.213		1
1916	0.963276	173.101	179.7		1
1917	0.959115	18.1356	18.9086		1
1918	0.960702	-363.129	-377.983		1
1919	0.961172	-306.599	-318.985		1
1920	0.960405	169.455	176.441		1
1921	0.960143	-750.367	-781.516		1
1922	0.95853	-434.862	-453.676		1
1923	0.960295	204.332	212.78		1
1924	0.963177	351.764	365.212		1
1925	0.960723	110.53	115.049		1
1926	0.959958	-342.736	-357.032		1
1927	0.958889	-12.7075	-13.2523		1
1928	0.964485	-41.6529	-43.1867		1
1929	0.959368	-442.824	-461.579		1
1930	0.961576	-150.854	-156.882		1
1931	0.959871	-409.385	-426.5		1
1932	0.958086	25.5567	26.6747		1
1933	0.962089	-609.096	-633.097		1
1934	0.959469	394.487	411.151		1
1935	0.960395	-668.586	-696.157		1
1936	0.961841	385.38	400.67		1
1937	0.959234	101.139	105.437		1
1938	0.961406	-144.532	-150.334		1
1939	0.961163	0.47134	0.490385		1
1940	0.961507	330.956	344.205		1
1941	0.962473	-586.956	-609.841		1
1942	0.957819	-139.248	-145.38		1
1943	0.95914	-214.155	-223.278		1
1944	0.958365	-157.227	-164.058		1
1945	0.959751	-353.066	-367.872		1
1946	0.956677	603.069	630.379		1
1947	0.965709	295.986	306.496		1
1948	0.960827	51.1918	53.2789		1
1949	0.958456	-229.824	-239.786		1
1950	0.959887	-26.5357	-27.6447		1
1951	0.960909	-293.782	-305.733		1
1952	0.958026	-176.062	-183.775		1
1953	0.959834	-188.589	-196.481		1
1954	0.961422	-7.98925	-8.30983		1
1955	0.957675	-145.836	-152.281		1
1956	0.961104	64.4852	67.0949		1
1957	0.959666	-289.724	-301.901		1
1958	0.959509	-345.304	-359.875		1
1959	0.960704	135.476	141.017		1
1960	0.962581	291.922	303.27		1
1961	0.95844	-308.024	-321.38		1
1962	0.959413	-899.978	-938.051		1
1963	0.95837	-202.022	-210.798		1
1964	0.96004	234.667	244.434		1
1965	0.959861	-659.959	-687.557		1
1966	0.960675	-109.956	-114.457		1
1967	0.959675	-116.586	-121.485		1
[truncated: 8,033 more rows]

## Sheet: Model Figure
Diagrammatic representation of the Markov Model
States of the model in the represented by the ovals, transitions between states represented by the arrows
All transition probability variables shown in blue
State cost variables shown in red
State utility variables shown in green
See <Parameters> page for definitions
	States (Proposed Tailored Screening Strategy)					Tailored Breast Screening Strategy
	State A:	Healthy (Low / Intermediate / High Risk)				1. Genotype + Risk Factor Questionairre
	State B:	Stage I Breast Cancer				2. Acquire PRS
	State C:	Stage II Breast Cancer				3. Follow up within 3 months
	State D:	Stage III Breast Cancer				4. Acquire updated PRS
	Stage E:	Stage IV Breast Cancer				5. Adjust screening frequency accordingly
	Stage F:	Death

## Sheet: Life tables
Death Rates (per person per year) by age
	Age	Index	Females		Reference					Notes
	35-39	35	0.00036		Singstat Life Tables					Taken from Median age (eg, 35-39 uses value from 37)
	40-44	40	0.00053
	45-49	45	0.00107
	50-54	50	0.00189
	55-59	55	0.00288
	60-64	60	0.00449
	65-69	65	0.00689
	70-74	70	0.01168
	75-79	75	0.02256
	80-84	80	0.04377
	>=85	85	0.1443		Mean of probabilities from age 85-99
Invasive Breast Cancer Incidence (Rates?) by age
	Age	Index	Females	(HK)	Reference					Notes
	35-39	35	0.000617	-	Breast Cancer Incidence Rates from DEMOS
	40-44	40	0.001114	0.000929	(divided by 100,000 to get per person/years(?))
	45-49	45	0.001733	0.001244
	50-54	50	0.001775	0.001361
	55-59	55	0.002073	0.001315
	60-64	60	0.002119	0.001057
	65-69	65	0.002056	0.001204
	70-74	70	0.002063	0.000987
	75-79	75	0.001974	0.001371
	80-84	80	0.00171	0.001593
	>=85	85	0.00153	0.001494

## Sheet: PRS Model
Markov model
						GENETIC RISK TAILORED BREAST CANCER SCREENING										Life	Years	QALYs			Costs
Year	Ages		Incidence	Mortality		A (Low / Int / High)			B	C	D	E	F	check	Cases	no disc	disc	no disc	disc		no disc	disc		Mammo	Ultrasound
-1						0.321435	0.528433	0.150131	0	0	0	0	0	1	0
0	35		0.000617	0.00036		0.320405	0.526577	0.149548	0.000172096	0.000306098	5.5471e-05	3.97507e-05	0.0028958	1	0.000573416	0.997104	0.997104	0.996928	0.996928		245.661	245.661		0	0.149548
1	35		0.000617	0.00036		0.319379	0.524727	0.148967	0.000340198	0.00059779	0.000106151	6.86979e-05	0.00581351	1	0.00111284	0.994186	0.96523	0.993847	0.9649		120.032	116.536		0	0.148967
2	36		0.000617	0.00036		0.318355	0.522884	0.148389	0.000504385	0.000875708	0.000152439	8.9741e-05	0.00874916	1	0.00162227	0.991251	0.934349	0.99076	0.933887		158.68	149.571		0	0.148389
3	37		0.000617	0.00036		0.317335	0.521047	0.147813	0.000664736	0.00114046	0.000194698	0.000105001	0.0116996	1	0.00210489	0.9883	0.904435	0.987669	0.903857		195.049	178.497		0	0.147813
4	38		0.000617	0.00036		0.316318	0.519217	0.147239	0.000821329	0.00139261	0.000233263	0.000116031	0.0146624	1	0.00256323	0.985338	0.87546	0.984573	0.874781		229.39	203.81		0	0.147239
5	39		0.000617	0.00036		0.315305	0.517393	0.146667	0.000974239	0.00163272	0.000268442	0.000123965	0.0176355	1	0.00299937	0.982365	0.847396	0.981475	0.846629		261.905	225.922		0	0.146667
6	40		0.001114	0.00053		0.314251	0.515434	0.145981	0.00141257	0.00193275	0.000272082	9.93329e-05	0.0206172	1	0.00371674	0.979383	0.820218	0.978309	0.819319		384.63	322.121		0.661415	0
7	41		0.001114	0.00053		0.313166	0.513367	0.145298	0.00168766	0.00238757	0.000347243	0.000142712	0.0236035	1	0.00456518	0.976396	0.7939	0.975069	0.79282		358.096	291.165		0.145298	0
8	42		0.001114	0.00053		0.312085	0.511423	0.144618	0.00207275	0.00269116	0.000360887	0.000127283	0.0266218	1	0.00525208	0.973378	0.768394	0.97187	0.767203		462.21	364.873		0.656041	0
9	43		0.001114	0.00053		0.311042	0.509372	0.143942	0.00236784	0.0030694	0.000411246	0.000148374	0.029647	1	0.00599686	0.970353	0.743695	0.968629	0.742374		495.475	379.74		0.143942	0
10	44		0.001114	0.00053		0.309968	0.507443	0.143268	0.00273619	0.00334007	0.000419264	0.00013126	0.0326935	1	0.00662678	0.967307	0.719767	0.965419	0.718362		560.592	417.133		0.650712	0
11	45		0.001733	0.00107		0.308802	0.505094	0.142456	0.00314574	0.00401985	0.000534188	0.000203331	0.0357443	1	0.00790311	0.964256	0.696599	0.961982	0.694956		602.475	435.241		0.142456	0
12	46		0.001733	0.00107		0.307694	0.502931	0.141649	0.00377812	0.00440789	0.00052919	0.000161866	0.0388491	1	0.00887706	0.961151	0.674132	0.958632	0.672365		757.349	531.189		0.64458	0
13	47		0.001733	0.00107		0.306536	0.500603	0.140846	0.00416274	0.00503368	0.000633692	0.000224799	0.0419598	1	0.0100549	0.95804	0.652379	0.955167	0.650422		758.109	516.235		0.140846	0
14	48		0.001733	0.00107		0.305383	0.49846	0.140047	0.00471453	0.00543234	0.000645578	0.000199231	0.0451184	1	0.0109917	0.954882	0.631289	0.951764	0.629228		877.61	580.203		0.638507	0
15	49		0.001733	0.00107		0.304287	0.496152	0.139254	0.00513031	0.00594627	0.000713727	0.000229518	0.0482874	1	0.0120198	0.951713	0.610868	0.948298	0.608676		932.515	598.546		0.139254	0
16	50		0.001775	0.00189		0.303136	0.494011	0.138455	0.00567233	0.00631438	0.000719974	0.000203238	0.0514885	1	0.0129099	0.948511	0.591081	0.944867	0.58881		1014.45	632.17		0.935602	0
17	51		0.001775	0.00189		0.301989	0.491704	0.137661	0.00602181	0.00686178	0.000809601	0.000255768	0.0546979	1	0.013949	0.945302	0.571923	0.941346	0.56953		1039.15	628.705		0.137661	0
18	52		0.001775	0.00189		0.3009	0.489582	0.136871	0.00659486	0.00712364	0.000781602	0.000200176	0.0579472	1	0.0147003	0.942053	0.553357	0.937919	0.550929		1174.49	689.892		0.626453	0
19	53		0.001775	0.00189		0.299761	0.487295	0.136086	0.00692174	0.00762826	0.000864805	0.000252596	0.0611903	1	0.0156674	0.93881	0.53539	0.934385	0.532867		1161.2	662.216		0.435847	0
20	54		0.001775	0.00189		0.298627	0.485192	0.135305	0.00741638	0.00791159	0.0008574	0.000219547	0.0644705	1	0.0164049	0.93553	0.51798	0.93092	0.515428		1263.98	699.837		0.620497	0
21	55		0.002073	0.00288		0.297515	0.482781	0.134465	0.0078616	0.00843998	0.00092792	0.000258124	0.0677516	1	0.0174876	0.932248	0.501129	0.927324	0.498482		1323.74	711.576		0.134465	0
22	56		0.002073	0.00288		0.296345	0.480582	0.133629	0.0084363	0.00878443	0.00092541	0.000229083	0.071068	1	0.0183752	0.928932	0.484803	0.92378	0.482114		1404.08	732.777		0.910557	0
23	57		0.002073	0.00288		0.29518	0.478194	0.132799	0.00879285	0.00933559	0.00101841	0.000289354	0.0743904	1	0.0194362	0.92561	0.468999	0.920137	0.466226		1432.16	725.664		0.132799	0
24	58		0.002073	0.00288		0.29408	0.476017	0.131974	0.00940425	0.00956488	0.000978344	0.000226497	0.077755	1	0.020174	0.922245	0.453683	0.916603	0.450908		1563.26	769.022		0.607991	0
25	59		0.002073	0.00288		0.292924	0.473651	0.131154	0.00973634	0.010073	0.00106537	0.000286343	0.0811095	1	0.021161	0.918891	0.438867	0.912949	0.43603		1553.98	742.189		0.424078	0
26	60		0.002119	0.00449		0.291765	0.471477	0.13033	0.0102753	0.0103479	0.00105174	0.000249919	0.0845033	1	0.0219248	0.915497	0.424511	0.909365	0.421668		1656.49	768.104		0.601807	0
27	61		0.002119	0.00449		0.290673	0.469113	0.129511	0.0106592	0.0107633	0.00110512	0.000279667	0.0878966	1	0.0228073	0.912103	0.410619	0.905716	0.407744		1701.71	766.091		0.129511	0
28	62		0.002119	0.00449		0.289523	0.466959	0.128696	0.0111726	0.0110011	0.00108751	0.000244687	0.0913156	1	0.0235059	0.908684	0.397165	0.902125	0.394298		1767	772.315		0.885179	0
29	63		0.002119	0.00449		0.288378	0.464617	0.127887	0.0114704	0.0114487	0.001166	0.000300056	0.0947322	1	0.0243851	0.905268	0.384147	0.898441	0.38125		1782.86	756.552		0.127887	0
30	64		0.002119	0.00449		0.287299	0.462484	0.127084	0.0120227	0.0115806	0.00111332	0.000234201	0.0981831	1	0.0249508	0.901817	0.371537	0.894869	0.368674		1898.85	782.302		0.589568	0
31	65		0.002056	0.00449		0.286171	0.460194	0.126297	0.0122831	0.0119666	0.00118313	0.000287699	0.101617	1	0.0257205	0.898383	0.359342	0.891199	0.356468		1875.4	750.138		0.412469	0
32	66		0.002056	0.00449		0.285048	0.458104	0.125516	0.0127288	0.0121175	0.00115554	0.000248703	0.10508	1	0.0262506	0.89492	0.34753	0.887611	0.344692		1959.22	760.839		0.583621	0
33	67		0.002056	0.00449		0.283989	0.455836	0.12474	0.01303	0.0124053	0.0011922	0.000273211	0.108535	1	0.0269007	0.891465	0.336106	0.883968	0.333279		1987.81	749.455		0.12474	0
34	68		0.002056	0.00449		0.282874	0.453766	0.123968	0.013454	0.0125306	0.00116321	0.000237778	0.112006	1	0.0273856	0.887994	0.325046	0.880384	0.32226		2036.79	745.555		0.860609	0
35	69		0.002056	0.00449		0.281764	0.451519	0.123202	0.0136761	0.012858	0.00122588	0.000288192	0.115467	1	0.0280482	0.884533	0.314348	0.876717	0.311571		2037.87	724.227		0.123202	0
36	70		0.002063	0.00449		0.280716	0.449466	0.122438	0.0141421	0.0128936	0.0011658	0.000224707	0.118953	1	0.0284263	0.881047	0.30399	0.873161	0.301269		2138.25	737.764		0.571905	0
37	71		0.002063	0.00449		0.279613	0.447238	0.121679	0.0143472	0.0131997	0.00122731	0.000277967	0.122417	1	0.0290523	0.877583	0.293975	0.8695	0.291268		2106.39	705.603		0.401293	0
38	72		0.002063	0.00449		0.278515	0.445204	0.120925	0.014734	0.0132797	0.00119438	0.000240738	0.125906	1	0.0294488	0.874094	0.284278	0.865923	0.281621		2179.17	708.724		0.56613	0
39	73		0.002063	0.00449		0.277479	0.442997	0.120176	0.014981	0.0134956	0.00122447	0.000265093	0.129382	1	0.0299662	0.870618	0.274901	0.862295	0.272273		2198.76	694.267		0.120176	0
40	74		0.002063	0.00449		0.276389	0.440983	0.119431	0.0153485	0.0135563	0.00119115	0.000231001	0.13287	1	0.030327	0.86713	0.265825	0.858728	0.263249		2238.14	686.116		0.836803	0
	sum								0.305869	0.309688	0.0322732	0.00851524	2.69533		0.655772	37.3076	22.8457	37.1237	22.7596		49895	23658.5		15.8639	0.888624
						= no screening

## Sheet: MAM Model
Markov model
						CURRENT MAMMOGRAM ONLY PROGRAMME								Life	Years	QALYs			Costs
Year	Ages		Incidence	Mortality		A	B	C	D	E	F	check	Cases	no disc	disc	no disc	disc		no disc	disc		Mammograms
-1
0						1	0	0	0	0	0	1
1	35		0.000617	0.00036		0.996487	0.00013574	0.00035169	7.404e-05	5.553e-05	0.0028958	1	0.000617	0.997104	0.968062	0.996907	0.967871		49.0594	47.6305		0
2	36		0.000617	0.00036		0.992987	0.000268347	0.000686836	0.000141683	9.5965e-05	0.00582043	1	0.00119283	0.99418	0.93711	0.993804	0.936755		94.3787	88.961		0
3	37		0.000617	0.00036		0.989499	0.000397883	0.00100616	0.00020346	0.000125356	0.00876856	1	0.00173286	0.991231	0.907117	0.990691	0.906623		136.513	124.929		0
4	38		0.000617	0.00036		0.986023	0.00052441	0.00131036	0.000259858	0.000146667	0.011736	1	0.0022413	0.988264	0.87806	0.987571	0.877444		175.892	156.278		0
5	39		0.000617	0.00036		0.982559	0.00064799	0.0016001	0.000311324	0.000162067	0.0147195	1	0.00272148	0.98528	0.849912	0.984446	0.849192		212.85	183.606		0
6	40		0.001114	0.00053		0.978619	0.000876113	0.00215436	0.000416867	0.000217092	0.0177165	1	0.00366443	0.982284	0.822647	0.98116	0.821706		286.481	239.924		0
7	41		0.001114	0.00053		0.974695	0.00109881	0.00268199	0.000513135	0.000256958	0.0207541	1	0.00455088	0.979246	0.796217	0.977857	0.795087		355.168	288.784		0
8	42		0.001114	0.00053		0.970787	0.00131618	0.00318416	0.0006009	0.000285733	0.0238263	1	0.00538697	0.976174	0.770601	0.974537	0.769308		419.526	331.178		0
9	43		0.001114	0.00053		0.966894	0.00152834	0.00366199	0.000680867	0.000306396	0.0269284	1	0.00617759	0.973072	0.745778	0.971204	0.744347		480.042	367.912		0
10	44		0.001114	0.00053		0.963017	0.0017354	0.00411655	0.000753685	0.000321123	0.0300563	1	0.00692675	0.969944	0.721729	0.967859	0.720178		537.107	399.658		0
11	45		0.001733	0.00107		0.958559	0.00206859	0.00488864	0.000891482	0.000385161	0.0332067	1	0.00823387	0.966793	0.698432	0.964315	0.696641		638.433	461.218		0
12	46		0.001733	0.00107		0.954122	0.00239357	0.00562272	0.00101693	0.00043132	0.0364131	1	0.00946454	0.963587	0.67584	0.960743	0.673846		733.166	514.228		0
13	47		0.001733	0.00107		0.949706	0.00271049	0.00632047	0.00113106	0.000464401	0.0396676	1	0.0106264	0.960332	0.65394	0.957149	0.651772		822.07	559.789		0
14	48		0.001733	0.00107		0.94531	0.00301953	0.00698348	0.00123481	0.000487918	0.0429643	1	0.0117257	0.957036	0.632713	0.953534	0.630398		905.752	598.809		0
15	49		0.001733	0.00107		0.940934	0.00332084	0.00761329	0.00132904	0.000504438	0.0462981	1	0.0127676	0.953702	0.612145	0.949901	0.609705		984.706	632.045		0
16	50		0.001775	0.00189		0.936873	0.003964	0.00785643	0.00125896	0.000382447	0.0496647	1	0.0134618	0.950335	0.592218	0.946403	0.589767		1128.11	703.001		0.936873
17	51		0.001775	0.00189		0.932497	0.00425226	0.00846234	0.00135416	0.000429494	0.0530043	1	0.0144983	0.946996	0.572948	0.942754	0.570382		1104.75	668.394		0
18	52		0.001775	0.00189		0.928473	0.00487084	0.00866337	0.00128164	0.000327492	0.0563836	1	0.0151434	0.943616	0.554275	0.93925	0.55171		1244.35	730.923		0.928473
19	53		0.001775	0.00189		0.924136	0.00513808	0.00922566	0.00137318	0.000387942	0.0597388	1	0.0161249	0.940261	0.536218	0.935595	0.533557		1218.3	694.779		0
20	54		0.001775	0.00189		0.920148	0.00573303	0.00938836	0.00129872	0.000296971	0.063135	1	0.0167171	0.936865	0.518719	0.932084	0.516072		1353.51	749.403		0.920148
21	55		0.002073	0.00288		0.915576	0.00604047	0.010067	0.00141997	0.000388959	0.0665078	1	0.0179164	0.933492	0.501798	0.928338	0.499027		1346.22	723.662		0
22	56		0.002073	0.00288		0.911406	0.006727	0.0102817	0.00134782	0.000299777	0.0699376	1	0.0186563	0.930062	0.485393	0.924752	0.482621		1490.8	778.04		0.911406
23	57		0.002073	0.00288		0.906878	0.007011	0.0109111	0.00146283	0.000389381	0.0733482	1	0.0197743	0.926652	0.469527	0.920992	0.466659		1478.3	749.044		0
24	58		0.002073	0.00288		0.902747	0.00767088	0.0110828	0.00138669	0.000299941	0.0768122	1	0.0204403	0.923188	0.454147	0.917393	0.451296		1616.48	795.199		0.902747
25	59		0.002073	0.00288		0.898262	0.00793246	0.0116671	0.00149632	0.000387886	0.0802543	1	0.0214838	0.919746	0.439276	0.913622	0.436351		1599.29	763.831		0
26	60		0.002119	0.00449		0.894138	0.00858426	0.011814	0.00141797	0.000299034	0.0837467	1	0.0221153	0.916253	0.424862	0.910004	0.421964		1733.92	804.01		0.894138
27	61		0.002119	0.00449		0.889654	0.00883309	0.0123798	0.0015278	0.000389318	0.087216	1	0.02313	0.912784	0.410925	0.906213	0.407967		1715.69	772.386		0
28	62		0.002119	0.00449		0.88557	0.00945953	0.0124894	0.00144641	0.000299937	0.0907351	1	0.0236953	0.909265	0.397419	0.902586	0.394499		1844.5	806.189		0.88557
29	63		0.002119	0.00449		0.881129	0.00968723	0.0130154	0.0015517	0.000388344	0.0942286	1	0.0246427	0.905771	0.384361	0.89879	0.381398		1822.13	773.216		0
30	64		0.002119	0.00449		0.877083	0.0102893	0.0130911	0.00146789	0.000299079	0.0977692	1	0.0251474	0.902231	0.371707	0.895159	0.368794		1945.59	801.559		0.877083
31	65		0.002056	0.00449		0.87274	0.0104846	0.0135492	0.00156262	0.000381125	0.101282	1	0.0259776	0.898718	0.359476	0.891379	0.35654		1915.11	766.02		0
32	66		0.002056	0.00449		0.868778	0.0110403	0.0135767	0.00147616	0.000293215	0.104836	1	0.0263863	0.895164	0.347625	0.88776	0.34475		2030.82	788.641		0.868778
33	67		0.002056	0.00449		0.864476	0.0112171	0.0140038	0.00156815	0.000375298	0.10836	1	0.0271644	0.89164	0.336172	0.883983	0.333285		1997.41	753.075		0
34	68		0.002056	0.00449		0.86055	0.0117512	0.0140057	0.00148082	0.000288816	0.111923	1	0.0275265	0.888077	0.325076	0.880367	0.322254		2108.9	771.953		0.86055
35	69		0.002056	0.00449		0.856289	0.0119105	0.0144045	0.00157039	0.000370556	0.115455	1	0.028256	0.884545	0.314353	0.876596	0.311528		2072.8	736.638		0
36	70		0.002063	0.00449		0.852043	0.012066	0.0147845	0.00165221	0.000430115	0.119024	1	0.0289328	0.880976	0.303965	0.872812	0.301148		2126.48	733.706		0
37	71		0.002063	0.00449		0.847818	0.0122166	0.0151429	0.00172619	0.000472904	0.122624	1	0.0295585	0.877376	0.293906	0.869018	0.291106		2175.61	728.791		0
38	72		0.002063	0.00449		0.843614	0.0123623	0.0154807	0.001793	0.000503428	0.126247	1	0.0301394	0.873753	0.284167	0.865218	0.281392		2220.81	722.264		0
39	73		0.002063	0.00449		0.83943	0.0125032	0.0157988	0.00185322	0.00052498	0.129889	1	0.0306802	0.870111	0.27474	0.861414	0.271995		2262.57	714.416		0
40	74		0.002063	0.00449		0.835268	0.0126395	0.0160982	0.00190742	0.000539973	0.133547	1	0.0311851	0.866453	0.265617	0.857608	0.262905		2301.31	705.481		0
	sum						0.246427	0.359423	0.0472414	0.0136925	2.63744		0.666784	37.3626	21.8892	37.1718	21.7998		50684.9	23729.6		8.98577
						= no screening

## Sheet: Analysis
Analysis
	Tailored	Current	Difference		Healthy	Disease	Deaths	Stage I	Stage II	Stage III	Stage IV	Cases (overlapping)
					#REF!	#REF!	#REF!	#REF!	#REF!	#REF!	#REF!	0.655772
LYs	22.8457	21.8892	0.956553		#REF!	#REF!	#REF!	#REF!	#REF!	#REF!	#REF!	0.666784
QALYs	22.7596	21.7998	0.959769
Cost	23658.5	23729.6	-71.024		#REF!	#REF!	#REF!	#REF!	#REF!	#REF!	#REF!	-0.0110118
					82.3% healthy, 2.8% diseased, 14.9% dead
					81.3% healthy, 3.4% diseased, 15.3% dead
	Estimated
ICER (Cost/LY)	-74.2499
ICER (Cost/QALY)	-74.0011
Per person
		Tailored	Current
Total mammograms		15.8639	8.98577
Total ultrasounds		0.888624	0
Total mammograms cost		1745.03	988.434
Total ultrasound cost		204.383	0
Total number of screening cycles		12.6	10
Total cases
