# Supplementary material for: Cost effectiveness analysis of a polygenic risk tailored breast cancer screening programme in Singapore
Source: BMC Health Serv Res. 2021 Apr 23;21:379. doi: 10.1186/s12913-021-06396-2 (PMC8066868; doi:10.1186/s12913-021-06396-2)
Supplement: Supplementary file 6 — Additional file 6.Excel model file for the 60L-30I-10H scenario. [file 12913_2021_6396_MOESM6_ESM.xls]

## Sheet: Parameters
Parameters of the model
Name	deterministic			description
Transition probabilities
														p = 1- exp(-rt)
tpAh2A				Transition probability from A (high) to A						=				5 year %	1 year rate	1 year prob		Combined formula
tpAi2A				Transition probability from A (intermediate) to A						=				90.59	0.472679	0.37667		0.37667
tpAl2A				Transition probability from A (low) to A						=				80.05	0.322388	0.275583		0.275583
tpAh2B				Transition probability from A (high) to B						=				64.88	0.20928	0.188832		0.188832
tpAi2B				Transition probability from A (intermediate) to B						=				20.97	0.0470685	0.045978		0.045978
tpAl2B				Transition probability from A (low) to B						=					0.029	0.0285835
tpAh2C				Transition probability from A (high) to C						=
tpAi2C				Transition probability from A (intermediate) to C						=
tpAl2C				Transition probability from A (low) to C						=
tpAh2D				Transition probability from A (high) to D						=
tpAi2D				Transition probability from A (intermediate) to D						=
tpAl2D				Transition probability from A (low) to D						=
tpAh2E				Transition probability from A (high) to E						=
tpAi2E				Transition probability from A (intermediate) to E						=
tpAl2E				Transition probability from A (low) to E						=
tpAh2F	0.0028958			Transition probability from A (high) to F						morALL
tpAi2F	0.0028958			Transition probability from A (intermediate) to F						morALL
tpAl2F	0.0028958			Transition probability from A (low) to F						morALL
tpB2B	0.980429			Transition probability from B to B						(Complement)
tpB2C	0			Transition probability from B to C						=
tpB2D	0			Transition probability from B to D						=
tpB2E	0			Transition probability from B to E						=
tpB2F	0.0195712			Transition probability from B to F						Singapore Cancer Registry Annual Registry Report 2015 (Mortality > 1-year rate > 1-year probability)
tpC2C	0.956472			Transition probability from C to C						(Complement)
tpC2D	0			Transition probability from C to D						=
tpC2E	0			Transition probability from C to E						=
tpC2F	0.043528			Transition probability from C to F						Singapore Cancer Registry Annual Registry Report 2015 (Mortality > 1-year rate > 1-year probability)
tpD2D	0.917112			Transition probability from D to D						(Complement)
tpD2E	0			Transition probability from D to E						=
tpD2F	0.0828884			Transition probability from D to F						Singapore Cancer Registry Annual Registry Report 2015 (Mortality > 1-year rate > 1-year probability)
tpE2E	0.731677			Transition probability from E to E						(Complement)
tpE2F	0.268323			Transition probability from E to F						Singapore Cancer Registry Annual Registry Report 2015 (Mortality > 1-year rate > 1-year probability)
Risk distribution
				6,3,1	.4,.55,.05	.4,.5,.1	.6,.35,.05	Def
Low	0.511802			0.511802	0.321435	0.321435	0.511802	0.51		Polygenic Risk Scores Expected Proportions (Jenny)
Intermediate	0.338067			0.338067	0.597262	0.528433	0.406896	0.41
High	0.150131			0.150131	0.0813024	0.150131	0.0813024	0.08
Breast Cancer Stage Distribution (Screened/Unscreened)
Stage I	0.53	0.22								Wong (2019) Moving towards a personalised approach to breast cancer screening: are we ready? (thesis)
Stage II	0.43	0.57
Stage III	0.03	0.12
Stage IV	0.01	0.09
5-year Age-Standardised Observed Mortality (%) (Survival > Mortality)										Singapore Cancer Registry Annual Registry Report 2015
Stage I	9.41
Stage II	19.95
Stage III	35.12
Stage IV	79.03
Costs (SGD, system perspective) (in PSA)
dmca	0			Direct medical costs asssociated with overall state A
dmcaL	0			Direct medical costs associated with state A (Low)
dmcaI	0			Direct medical costs associated with state A (Intermediate)
dmcaH	0			Direct medical costs associated with state A (High)
dmcb	63983			Direct medical costs associated with state B						Wong (2019) Moving towards a personalised approach to breast cancer screening: are we ready? (thesis)
dmcc	78226			Direct medical costs associated with state C						=
dmcd	91129			Direct medical costs associated with state D						=
dmce	110136			Direct medical costs associated with state E						=
Other costs (System perspective) (in PSA)
cBS	210			Buccal swab for genotyping						Jenny & team
cMAMM	110			Cost of Mammogram (average)						https://thecareissue.jaga-me.com/the-true-cost-of-breast-cancer-in-singapore/
cUS	230			Cost of Ultrasound (average, private*)						https://thecareissue.jaga-me.com/the-true-cost-of-breast-cancer-in-singapore/
cQUEST	2			Risk Factor Questionnaire						Cancer Screening Programme in Urban China | Beijing Municipal Health and Family Planning Commission’s notification on distribution of the 2014 national public health special project for chronic disease prevention and control. Beijing: Beijing Municipal Commission of Health and Family Planning; 2014.
Other parameters
irBC	0.0653			Breast Cancer Incidence Rate (ASIR 2011-2015)						Singapore Cancer Registry Annual Registry Report 2015 (National Registry of Diseases Office)
avgRisk	0.0285			Average 10-year risk of a 50-year old						Folse, H. J., Green, L. E., Kress, A., Allman, R., & Dinh, T. A. (2013). Cost-effectiveness of a Genetic Test for Breast Cancer Risk. https://doi.org/10.1158/1940-6207.CAPR-13-0056
morBC	0.000134843			Mortality Rate from Breast Cancer (Deaths from breast cancer/Death from all causes)						http://gco.iarc.fr/today/data/factsheets/populations/702-singapore-fact-sheets.pdf
morOther	0.00276096			Mortality Rate from Other Causes (Deaths from All Causes - Deaths from Breast Cancer)						https://www.moh.gov.sg/resources-statistics/singapore-health-facts/principal-causes-of-death
morALL	0.0028958			Mortality Rate from All Causes (per resident)						https://www.singstat.gov.sg/find-data/search-by-theme/population/death-and-life-expectancy/latest-data										(2018 age std. death rate of 2.9 per 1000 residents, converted to probability)
fprMAM	0.938			Mammogram false positive rate						Factors associated with false-positive mammography at first screen in an Asian population. P.J Ho, C.M. Bok, H.M. Mohd Ishak, L.Y. Lim, J. Liu, F.Y. Wong, K.S. Chia, M-H Tan, W.Y. Chay, M. Hartman, J Li. PLoS One, March 11 2019. DOI: https://doi.org/10.1371/journal.pone.0213615
cDR	0.03			Annual discount rate - costs
oDR	0.03			Annual discount rate - benefits
Age Groups (used to derive proportions for tailored screening)
35-69	1004796			Total number of population aged 35 to 69						2020 Population Projections from DEMOS
35-39	158075			Total number of population aged 35 to 39
35-49	468914			Total number of population aged 35 to 49
40-69	846721			Total number of population aged 40 to 69
50-69	535882			Total number of population aged 50 to 69
Utilities (in PSA)
uHealthy	1			Utility score for heathy state						Wong (2019) Moving towards a personalised approach to breast cancer screening: are we ready? (thesis)
uS1	0.731			Utility score for living with Stage I breast cancer
uS2	0.731			Utility score for living with Stage II breast cancer
uS3	0.599			Utility score for living with Stage III breast cancer
uS4	0.352			Utility score for living with Stage IV breast cancer
Risk Group Multiplier
multiplier_high	2
multiplier_int	1
multiplier_low	0.5
Mammogram and Ultrasound performance
Sensitivity	0.8									Sun, L., Legood, R., Sadique, Z., Dos-Santos-Silva, I., & Yang, L. (2018). Cost–effectiveness of risk-based breast cancer screening programme, China. Bulletin of the World Health Organization, 96(8), 568–577. https://doi.org/10.2471/BLT.18.207944
Specificity	1
One Way Sensitivity Analysis				all costs, all utility, sensitivity
		ICER				ICER				ICER				ICER				ICER				ICER
	cBS	-2300.45			cMAMM	-2300.45			cUS	-2300.45			cQUEST	-2300.45			dmcb	-2300.45			multiplier_high	-2300.45
0.8	168	-2343.16		0.8	88	-2394.23		0.8	184	-2339.25		0.8	1.6	-2300.86		0.8	51186.4	-2515.32		0.8	1.6	-3500.46
0.85	178.5	-2332.48		0.85	93.5	-2370.79		0.85	195.5	-2329.55		0.85	1.7	-2300.75		0.85	54385.5	-2461.61		0.85	1.7	-3201.33
0.9	189	-2321.8		0.9	99	-2347.34		0.9	207	-2319.85		0.9	1.8	-2300.65		0.9	57584.7	-2407.89		0.9	1.8	-2901.61
0.95	199.5	-2311.13		0.95	104.5	-2323.9		0.95	218.5	-2310.15		0.95	1.9	-2300.55		0.95	60783.8	-2354.17		0.95	1.9	-2601.32
1	210	-2300.45		1	110	-2300.45		1	230	-2300.45		1	2	-2300.45		1	63983	-2300.45		1	2	-2300.45
1.05	220.5	-2289.77		1.05	115.5	-2277		1.05	241.5	-2290.75		1.05	2.1	-2300.35		1.05	67182.2	-2246.73		1.05	2.1	-1999
1.1	231	-2279.1		1.1	121	-2253.56		1.1	253	-2281.05		1.1	2.2	-2300.25		1.1	70381.3	-2193.01		1.1	2.2	-1696.96
1.15	241.5	-2268.42		1.15	126.5	-2230.11		1.15	264.5	-2271.35		1.15	2.3	-2300.14		1.15	73580.4	-2139.29		1.15	2.3	-1394.34
1.2	252	-2257.74		1.2	132	-2206.66		1.2	276	-2261.65		1.2	2.4	-2300.04		1.2	76779.6	-2085.57		1.2	2.4	-1091.13
		ICER				ICER				ICER				ICER				ICER
	dmcc	-2300.45			dmcd	-2300.45			dmce	-2300.45			uS1	-2300.45			uS2	-2300.45
0.8	62580.8	-1694.77		0.8	72903.2	-2129.14		0.8	88108.8	-2226.78		0.8	0.5848	-2306.16		0.8	0.5848	-2287.59
0.85	66492.1	-1846.19		0.85	77459.6	-2171.96		0.85	93615.6	-2245.2		0.85	0.62135	-2304.73		0.85	0.62135	-2290.79
0.9	70403.4	-1997.61		0.9	82016.1	-2214.79		0.9	99122.4	-2263.61		0.9	0.6579	-2303.3		0.9	0.6579	-2294
0.95	74314.7	-2149.03		0.95	86572.6	-2257.62		0.95	104629	-2282.03		0.95	0.69445	-2301.88		0.95	0.69445	-2297.22
1	78226	-2300.45		1	91129	-2300.45		1	110136	-2300.45		1	0.731	-2300.45		1	0.731	-2300.45
1.05	82137.3	-2451.87		1.05	95685.4	-2343.28		1.05	115643	-2318.87		1.05	0.76755	-2299.02		1.05	0.76755	-2303.68
1.1	86048.6	-2603.29		1.1	100242	-2386.1		1.1	121150	-2337.28		1.1	0.8041	-2297.6		1.1	0.8041	-2306.93
1.15	89959.9	-2754.71		1.15	104798	-2428.93		1.15	126656	-2355.7		1.15	0.84065	-2296.18		1.15	0.84065	-2310.18
1.2	93871.2	-2906.13		1.2	109355	-2471.76		1.2	132163	-2374.12		1.2	0.8772	-2294.76		1.2	0.8772	-2313.45
		ICER				ICER				ICER				ICER				ICER
	uS3	-2300.45			uS4	-2300.45			sensi	-2300.45			multiplier_low	-2300.45			multiplier_int	-2300.45
0.8	0.4792	-2297.87		0.8	0.2816	-2299.91		0.8	0.64	-3435.12		0.8	0.4	-3490.66		0.8	0.8	-3808.37
0.85	0.50915	-2298.52		0.85	0.2992	-2300.05		0.85	0.68	-3152.26		0.85	0.425	-3195.42		0.85	0.85	-3434.64
0.9	0.5391	-2299.16		0.9	0.3168	-2300.18		0.9	0.72	-2868.86		0.9	0.45	-2898.65		0.9	0.9	-3058.75
0.95	0.56905	-2299.8		0.95	0.3344	-2300.31		0.95	0.76	-2584.93		0.95	0.475	-2600.33		0.95	0.95	-2680.7
1	0.599	-2300.45		1	0.352	-2300.45		1	0.8	-2300.45		1	0.5	-2300.45		1	1	-2300.45
1.05	0.62895	-2301.09		1.05	0.3696	-2300.58		1.05	0.84	-2015.43		1.05	0.525	-1999		1.05	1.05	-1917.99
1.1	0.6589	-2301.74		1.1	0.3872	-2300.72		1.1	0.88	-1729.87		1.1	0.55	-1695.97		1.1	1.1	-1533.29
1.15	0.68885	-2302.38		1.15	0.4048	-2300.85		1.15	0.92	-1443.76		1.15	0.575	-1391.35		1.15	1.15	-1146.34
1.2	0.7188	-2303.03		1.2	0.4224	-2300.98		1.2	0.96	-1157.1		1.2	0.6	-1085.11		1.2	1.2	-757.113
SUMMARY			Questionnaire Cost	S4 Utility	S1 Utility	S3 Utility	Ultrasound Cost	S2 Utility	Buccal Swab Cost	Mammogram Cost	S1 Costs	S4 Costs	S3 Costs	Sensitivity	S2 Costs	multiplier_high	multiplier_low
	0.8		-2300.86	-2299.91	-2306.16	-2297.87	-2339.25	-2287.59	-2343.16	-2394.23	-2515.32	-2226.78	-2129.14	-3435.12	-1694.77	-3500.46	-3490.66
	1		-2300.45	-2300.45	-2300.45	-2300.45	-2300.45	-2300.45	-2300.45	-2300.45	-2300.45	-2300.45	-2300.45	-2300.45	-2300.45	-2300.45	-2300.45
	1.2		-2300.04	-2300.98	-2294.76	-2303.03	-2261.65	-2313.45	-2257.74	-2206.66	-2085.57	-2374.12	-2471.76	-1157.1	-2906.13	-1091.13	-1085.11
																	multiplier_int
																	-3808.37
																	-2300.45
																	-757.113
Varying high/int/low risk cutoffs
Percentile (%)	Case, N	Controls, N
<5	160	376		Proportions
2020-05-10	190	375		L,M,H	.6,.35,.05	.4,.55,.05	.4,.5,.1	6,3,1
2020-10-20	481	751		Low	0.511802	0.321435	0.321435	0.511802
20-30	532	750		Int	0.406896	0.597262	0.528433	0.338067
30-40	659	751		High	0.0813024	0.0813024	0.150131	0.150131
40-60	1475	1501		check	1	1	1	1
60-70	954	750		incCost	-4278.66	-1760.91	-118.203	-2635.95
70-80	1001	751		incEff	0.991807	0.968257	0.957688	0.981238
80-90	1079	750		ICER	-4314.01	-1818.64	-123.426	-2686.35
90-95	701	375		SA
>95	896	375
	8128	7505
Total		15633

## Sheet: PSA
Probabilistic Sensitivity Analysis
Costs (SGD, system perspective) (+-30%)
			Restore	Distribution	Min	Max	Std Dev	Alpha	Beta	Random		Description						Reference
dmca	-		-	-	-	-	-	-	-	-		Direct medical costs asssociated with overall state A
dmcaL	-		-	-	-	-	-	-	-	-		Direct medical costs associated with state A (Low)
dmcaI	-		-	-	-	-	-	-	-	-		Direct medical costs associated with state A (Intermediate)
dmcaH	-		-	-	-	-	-	-	-	-		Direct medical costs associated with state A (High)
dmcb	63983		63983	Gamma	44788.1	83177.9	9793.5	42.6829	1499.03	69440.6		Direct medical costs associated with state B						Wong (2019) Moving towards a personalised approach to breast cancer screening: are we ready? (thesis)
dmcc	78226		78226	Gamma	54758.2	101694	11973.6	42.6829	1832.73	80613.3		Direct medical costs associated with state C						=
dmcd	91129		91129	Gamma	63790.3	118468	13948.6	42.6829	2135.02	102596		Direct medical costs associated with state D						=
dmce	110136		110136	Gamma	77095.2	143176	16857.6	42.6842	2580.25	116232		Direct medical costs associated with state E						=
Other costs
cBS	210		210	Gamma	147	273	32.1434	42.6829	4.92001	206.908		Buccal swab for genotyping						Wong, X. Y., Groothuis-Oudshoorn, C. G. M., Tan, C. S., van Til, J. A., Hartman, M., Chong, K. J., … Wee, H. L. (2018). Women’s preferences, willingness-to-pay, and predicted uptake for single-nucleotide polymorphism gene testing to guide personalized breast cancer screening strategies: A discrete choice experiment. Patient Preference and Adherence, 12, 1837–1852. https://doi.org/10.2147/PPA.S171…
cMAMM	110		110	Gamma	87.5	162.5	19.133	33.0536	3.32793	98.7092		Cost of Mammogram (average calculated from SGD50-200)						https://thecareissue.jaga-me.com/the-true-cost-of-breast-cancer-in-singapore/
cUS	230		230	Gamma	161	299	35.2047	42.6829	5.38858	313.834		Cost of Ultrasound (average calculated from SGD160-300, private*)						https://thecareissue.jaga-me.com/the-true-cost-of-breast-cancer-in-singapore/
cQUEST	2		2	Gamma	1.4	2.6	0.306128	42.6829	0.0468572	1.92366		Risk Factor Questionnaire						Cancer Screening Programme in Urban China | Beijing Municipal Health and Family Planning Commission’s notification on distribution of the 2014 national public health special project for chronic disease prevention and control. Beijing: Beijing Municipal Commission of Health and Family Planning; 2014.
Utilities (+- 0.1)
uHealthy	1		1	Beta	1	1	0			1		Utility score for heathy state						Wong (2019) Moving towards a personalised approach to breast cancer screening: are we ready? (thesis)
uS1	0.731		0.731	Beta	0.63	0.83	0.0510213	54.4873	21.0507	0.778355		Utility score for living with Stage I breast cancer
uS2	0.731		0.731	Beta	0.63	0.83	0.0510213	54.4873	21.0507	0.724153		Utility score for living with Stage II breast cancer
uS3	0.599		0.599	Beta	0.499	0.699	0.0510213	54.6716	37.5999	0.601439		Utility score for living with Stage III breast cancer
uS4	0.352		0.352	Beta	0.252	0.452	0.0510213	30.491	57.1311	0.327192		Utility score for living with Stage IV breast cancer
					NORMINV(0.975,0,1)
					1.95996
Analysis
Strategy	Eff	Cost (SGD)
PRS	22.7799	21474.9					Rerun with YS new proceduRes
Mammo	21.7998	23729.6	ICER (SGD/QALY)
difference	0.980081	-2254.63	-2300.45
					Threshold	% Intervention cost eff	% status quo cost eff			min	-4285.92
Probabilistic Sensitivity Analysis					0	1	0			median	-2300.03
										max	-651.399
Trial	inc.Effect	inc.Cost (SGD)	ICER (SGD/QALY)	Prop. CE	Cost-effective or not					mean	-2311.95
1	0.982093	-2928.26	-2981.65	10.2	1					stdev	518.496
2	0.979869	-1703.31	-1738.31		1					0.025	-3338.45
3	0.977397	-2227.61	-2279.12		1					0.975	-1354.43
4	0.980767	-3382.82	-3449.16		1
5	0.98452	-2963.43	-3010.02		1
6	0.981297	-2391.52	-2437.1		1
7	0.981137	-2202.1	-2244.44		1
8	0.977049	-2306.68	-2360.87		1		CEAC
9	0.980476	-2908.04	-2965.94		1		CE threshold	% Interv cost-eff	% status quo cost eff
10	0.983152	-2066.4	-2101.81		1		0	1	0
11	0.981909	-2016.15	-2053.29		1		10000	1	0
12	0.979502	-2231.12	-2277.81		1		20000	1	0
13	0.980989	-2255.39	-2299.1		1		30000	1	0
14	0.981723	-2252.76	-2294.7		1		40000	1	0
15	0.981066	-3709.3	-3780.88		1		50000	1	0
16	0.980309	-3496.82	-3567.06		1		60000	1	0
17	0.979211	-2239.98	-2287.54		1		70000	1	0
18	0.978733	-2440.31	-2493.33		1		80000	1	0
19	0.981397	-2988.75	-3045.4		1		90000	1	0
20	0.97644	-2525.78	-2586.72		1		100000	1	0
21	0.979735	-2198.88	-2244.37		1
22	0.981428	-2255.98	-2298.67		1
23	0.978829	-2509.86	-2564.15		1
24	0.98023	-2373.72	-2421.59		1
25	0.978695	-1987.69	-2030.96		1
26	0.979754	-1668.04	-1702.51		1
27	0.982929	-1625.88	-1654.12		1
28	0.983722	-3092.08	-3143.24		1
29	0.980618	-1508.82	-1538.65		1
30	0.984409	-2154.6	-2188.72		1
31	0.981129	-2403.61	-2449.84		1
32	0.981079	-1917.86	-1954.84		1
33	0.978016	-2058.18	-2104.44		1
34	0.981761	-1884.58	-1919.59		1
35	0.980613	-2078.05	-2119.14		1
36	0.980015	-1346.29	-1373.74		1
37	0.977542	-2014.87	-2061.16		1
38	0.980571	-2143.46	-2185.94		1
39	0.980855	-1862.26	-1898.61		1
40	0.982086	-3109.29	-3166.01		1
41	0.981388	-2677.88	-2728.67		1
42	0.978671	-1700.55	-1737.61		1
43	0.978537	-1889.57	-1931.02		1
44	0.982714	-1674.3	-1703.75		1
45	0.979775	-2199.74	-2245.15		1
46	0.982974	-2388.6	-2429.97		1
47	0.977865	-1587.27	-1623.2		1
48	0.977659	-2271.39	-2323.29		1
49	0.978606	-1374.94	-1405		1
50	0.978266	-1717.29	-1755.44		1
51	0.97733	-1422.37	-1455.36		1
52	0.979606	-2545.72	-2598.72		1
53	0.982823	-3415.65	-3475.35		1
54	0.979235	-2838.74	-2898.93		1
55	0.981876	-1817.78	-1851.34		1
56	0.981346	-2647.24	-2697.56		1
57	0.979101	-2271.26	-2319.74		1
58	0.979457	-2215.14	-2261.6		1
59	0.981479	-2958.35	-3014.17		1
60	0.982996	-2219.91	-2258.31		1
61	0.981401	-2390.01	-2435.3		1
62	0.97858	-3468.01	-3543.92		1
63	0.978264	-2225.01	-2274.44		1
64	0.979587	-2329.08	-2377.62		1
65	0.97898	-2255.49	-2303.92		1
66	0.980042	-1933.07	-1972.44		1
67	0.983085	-2937.25	-2987.79		1
68	0.98119	-2393.74	-2439.63		1
69	0.982366	-1649.33	-1678.94		1
70	0.979492	-2146.85	-2191.8		1
71	0.982762	-1893.68	-1926.9		1
72	0.980966	-1859.13	-1895.2		1
73	0.982216	-1578.41	-1606.99		1
74	0.976618	-1545.23	-1582.22		1
75	0.979214	-2465.29	-2517.62		1
76	0.983276	-2705.65	-2751.67		1
77	0.980358	-2786.8	-2842.64		1
78	0.978216	-1963.39	-2007.11		1
79	0.982057	-2351.47	-2394.43		1
80	0.981946	-1882.47	-1917.09		1
81	0.979642	-1808.14	-1845.71		1
82	0.981278	-2010.52	-2048.88		1
83	0.980025	-1927.48	-1966.76		1
84	0.980323	-2656.19	-2709.51		1
85	0.978778	-2152.1	-2198.76		1
86	0.980538	-2370.78	-2417.84		1
87	0.97519	-1552.47	-1591.96		1
88	0.978282	-2793.86	-2855.89		1
89	0.978997	-2795.91	-2855.89		1
90	0.978957	-1712.82	-1749.64		1
91	0.979079	-1990.92	-2033.46		1
92	0.982938	-2619.83	-2665.3		1
93	0.985802	-642.15	-651.399		1
94	0.979787	-1021.7	-1042.77		1
95	0.979175	-2783.1	-2842.29		1
96	0.978311	-1778.06	-1817.48		1
97	0.982082	-2368.54	-2411.76		1
98	0.979043	-2134.06	-2179.74		1
99	0.98369	-2118.32	-2153.44		1
100	0.979049	-1738.5	-1775.71		1
101	0.983811	-1662.52	-1689.88		1
102	0.978329	-2318.63	-2369.99		1
103	0.978651	-2166.06	-2213.31		1
104	0.97578	-2247.53	-2303.32		1
105	0.978062	-1767.18	-1806.82		1
106	0.982331	-2483.26	-2527.93		1
107	0.98037	-2068.69	-2110.11		1
108	0.984056	-1653.49	-1680.28		1
109	0.982035	-2178.32	-2218.17		1
110	0.982165	-1919.45	-1954.31		1
111	0.979941	-2019.97	-2061.32		1
112	0.977385	-2001.15	-2047.45		1
113	0.976919	-1839.48	-1882.94		1
114	0.978116	-2441.08	-2495.7		1
115	0.979365	-1850.61	-1889.6		1
116	0.980877	-2291.01	-2335.67		1
117	0.977384	-2591.34	-2651.31		1
118	0.977735	-1982.93	-2028.08		1
119	0.979006	-2081.98	-2126.63		1
120	0.98008	-2813.93	-2871.12		1
121	0.981415	-2860.23	-2914.39		1
122	0.978935	-2530.6	-2585.05		1
123	0.978648	-3193.13	-3262.8		1
124	0.978481	-2522.88	-2578.37		1
125	0.977155	-2469.22	-2526.95		1
126	0.981689	-3130.34	-3188.73		1
127	0.979316	-2954.86	-3017.27		1
128	0.980016	-2945.55	-3005.62		1
129	0.980946	-3047.78	-3106.98		1
130	0.978862	-2069.91	-2114.61		1
131	0.979966	-1500.44	-1531.11		1
132	0.976839	-2306.98	-2361.67		1
133	0.98175	-3027.64	-3083.92		1
134	0.980358	-1571.62	-1603.11		1
135	0.97962	-1853.46	-1892.02		1
136	0.97857	-2176.16	-2223.81		1
137	0.981815	-2069.58	-2107.92		1
138	0.983721	-1225.8	-1246.09		1
139	0.980785	-1995.46	-2034.55		1
140	0.981228	-1918.54	-1955.24		1
141	0.975462	-1503.68	-1541.5		1
142	0.979497	-2331.18	-2379.98		1
143	0.975884	-1501.49	-1538.6		1
144	0.975061	-2056.77	-2109.37		1
145	0.980061	-1905.11	-1943.87		1
146	0.985733	-2311.54	-2345		1
147	0.983236	-1591.72	-1618.86		1
148	0.983582	-3615.14	-3675.49		1
149	0.976593	-1988.6	-2036.26		1
150	0.977659	-2369.61	-2423.76		1
151	0.975413	-1610.25	-1650.84		1
152	0.980939	-2882.21	-2938.21		1
153	0.982599	-2824.31	-2874.32		1
154	0.979196	-2344.46	-2394.27		1
155	0.976699	-2759.2	-2825.03		1
156	0.980225	-2773.38	-2829.33		1
157	0.978941	-1917.42	-1958.67		1
158	0.981951	-1826.21	-1859.78		1
159	0.9772	-2916.48	-2984.53		1
160	0.984557	-2271.39	-2307.02		1
161	0.977244	-2615.85	-2676.76		1
162	0.980851	-2211.77	-2254.95		1
163	0.978895	-1452.08	-1483.38		1
164	0.983186	-2362.11	-2402.51		1
165	0.982112	-2939.73	-2993.27		1
166	0.978246	-2323.65	-2375.33		1
167	0.978996	-2073.89	-2118.39		1
168	0.976009	-2086.35	-2137.63		1
169	0.981715	-2910.41	-2964.62		1
170	0.979458	-1910.18	-1950.24		1
171	0.978394	-2677.42	-2736.55		1
172	0.982615	-2735.5	-2783.9		1
173	0.979182	-2189.69	-2236.25		1
174	0.979755	-2407.72	-2457.47		1
175	0.978753	-1067.65	-1090.83		1
176	0.97904	-2011.12	-2054.18		1
177	0.978081	-2309.39	-2361.14		1
178	0.981374	-2128.13	-2168.52		1
179	0.977785	-1858.06	-1900.28		1
180	0.978289	-2022.35	-2067.23		1
181	0.982755	-1862.47	-1895.16		1
182	0.97877	-2495.66	-2549.79		1
183	0.982309	-3409.5	-3470.9		1
184	0.981599	-2124.93	-2164.76		1
185	0.980511	-1599.65	-1631.44		1
186	0.981377	-2381.31	-2426.5		1
187	0.975545	-2565.27	-2629.58		1
188	0.981666	-2042.49	-2080.64		1
189	0.980811	-2562.8	-2612.94		1
190	0.979387	-1560.79	-1593.64		1
191	0.977454	-2069.94	-2117.68		1
192	0.980778	-2807.99	-2863.02		1
193	0.979308	-2713.37	-2770.7		1
194	0.978809	-2931.78	-2995.26		1
195	0.980712	-3553.69	-3623.59		1
196	0.980042	-2655.47	-2709.55		1
197	0.983819	-2974.11	-3023.03		1
198	0.976305	-2298.57	-2354.36		1
199	0.98175	-2653	-2702.32		1
200	0.979548	-1665.39	-1700.16		1
201	0.979539	-3006.51	-3069.31		1
202	0.983317	-1906.47	-1938.82		1
203	0.983939	-2517.3	-2558.39		1
204	0.979207	-2071.75	-2115.75		1
205	0.982246	-2353.68	-2396.22		1
206	0.983139	-2674.21	-2720.07		1
207	0.978217	-1842.2	-1883.23		1
208	0.978054	-1553.43	-1588.28		1
209	0.975632	-1319.82	-1352.78		1
210	0.977733	-2220.74	-2271.32		1
211	0.977199	-1482.42	-1517.01		1
212	0.976787	-1772.22	-1814.34		1
213	0.982197	-2880.64	-2932.85		1
214	0.978288	-2052.99	-2098.55		1
215	0.977802	-1099.54	-1124.51		1
216	0.980845	-1868.84	-1905.34		1
217	0.984599	-2685.66	-2727.67		1
218	0.983118	-2606.78	-2651.54		1
219	0.979398	-2090.2	-2134.17		1
220	0.98519	-1850.85	-1878.67		1
221	0.977292	-2099.75	-2148.54		1
222	0.98092	-1903.54	-1940.56		1
223	0.984569	-2215.8	-2250.53		1
224	0.980761	-2271.53	-2316.09		1
225	0.985034	-2434.68	-2471.67		1
226	0.98168	-1938.49	-1974.66		1
227	0.980192	-1355.81	-1383.21		1
228	0.98159	-1843.99	-1878.58		1
229	0.982097	-1624.52	-1654.13		1
230	0.982488	-2843.54	-2894.22		1
231	0.979421	-2472.14	-2524.08		1
232	0.978971	-1878.27	-1918.61		1
233	0.980739	-3249.54	-3313.35		1
234	0.979938	-2683.48	-2738.42		1
235	0.982073	-2373.7	-2417.03		1
236	0.982279	-2636.44	-2684.01		1
237	0.978433	-1525.4	-1559.02		1
238	0.977998	-1784.86	-1825.02		1
239	0.981811	-3018.13	-3074.04		1
240	0.979671	-1795.85	-1833.12		1
241	0.979679	-1996.3	-2037.71		1
242	0.980869	-2759.74	-2813.57		1
243	0.978984	-2318.16	-2367.92		1
244	0.97803	-2364.6	-2417.71		1
245	0.981864	-2703.22	-2753.15		1
246	0.980292	-2464.52	-2514.06		1
247	0.981434	-2215.42	-2257.33		1
248	0.985302	-2212.8	-2245.81		1
249	0.976546	-2593.17	-2655.45		1
250	0.978502	-2046.92	-2091.9		1
251	0.979863	-1741.36	-1777.15		1
252	0.979488	-2599.42	-2653.85		1
253	0.980216	-2315.15	-2361.87		1
254	0.981127	-2828.98	-2883.39		1
255	0.97724	-2789.03	-2853.99		1
256	0.979774	-2191.03	-2236.26		1
257	0.979894	-2002.66	-2043.75		1
258	0.980465	-1526.48	-1556.89		1
259	0.980225	-2172.41	-2216.24		1
260	0.978834	-2451.65	-2504.67		1
261	0.98097	-1925.54	-1962.89		1
262	0.979355	-2314.88	-2363.68		1
263	0.974789	-1884.15	-1932.88		1
264	0.975771	-1943.18	-1991.43		1
265	0.978468	-3700.53	-3781.96		1
266	0.979407	-1824.46	-1862.82		1
267	0.979559	-1586.34	-1619.45		1
268	0.984003	-2841.78	-2887.98		1
269	0.979288	-2294.73	-2343.26		1
270	0.982358	-1739.98	-1771.22		1
271	0.977713	-1831.03	-1872.77		1
272	0.984346	-2173.65	-2208.21		1
273	0.981905	-2252.78	-2294.3		1
274	0.980999	-3874.3	-3949.34		1
275	0.98087	-2433.79	-2481.26		1
276	0.978976	-2732.04	-2790.71		1
277	0.982737	-1899.56	-1932.93		1
278	0.979712	-2231.66	-2277.88		1
279	0.982706	-2544.11	-2588.88		1
280	0.978787	-2112.78	-2158.57		1
281	0.978929	-2281.51	-2330.62		1
282	0.980446	-2912.54	-2970.63		1
283	0.983134	-2240.09	-2278.52		1
284	0.979431	-1892.86	-1932.61		1
285	0.987257	-2461.3	-2493.07		1
286	0.981675	-2355.56	-2399.53		1
287	0.983363	-2152.49	-2188.91		1
288	0.979477	-3603.14	-3678.64		1
289	0.981896	-2885.72	-2938.92		1
290	0.978077	-2414.69	-2468.82		1
291	0.974991	-1464.7	-1502.27		1
292	0.980195	-2426.01	-2475.03		1
293	0.977387	-1264.26	-1293.51		1
294	0.978488	-2997.42	-3063.31		1
295	0.977733	-2138.5	-2187.2		1
296	0.978556	-1780.68	-1819.7		1
297	0.983406	-1641.64	-1669.34		1
298	0.97987	-3290.44	-3358.04		1
299	0.980664	-2375.52	-2422.36		1
300	0.97692	-2032.32	-2080.33		1
301	0.979446	-2610.71	-2665.5		1
302	0.979138	-2023.78	-2066.9		1
303	0.986575	-2142.02	-2171.17		1
304	0.982107	-1419.97	-1445.84		1
305	0.981357	-1835.52	-1870.39		1
306	0.979521	-2234.49	-2281.21		1
307	0.977303	-2364.82	-2419.75		1
308	0.979103	-2340.6	-2390.56		1
309	0.985885	-2385.18	-2419.33		1
310	0.983138	-2458.34	-2500.5		1
311	0.981014	-1557.7	-1587.85		1
312	0.983795	-2594.92	-2637.66		1
313	0.980471	-1961.89	-2000.97		1
314	0.983848	-2439.07	-2479.12		1
315	0.978197	-2210.96	-2260.24		1
316	0.983671	-1496.77	-1521.61		1
317	0.980638	-1892.36	-1929.72		1
318	0.981089	-1950.61	-1988.21		1
319	0.980731	-1574.44	-1605.37		1
320	0.981684	-3111.58	-3169.63		1
321	0.9802	-1802.51	-1838.92		1
322	0.98253	-3473.24	-3534.99		1
323	0.984291	-2968.04	-3015.41		1
324	0.984426	-1826.19	-1855.08		1
325	0.982258	-3233.33	-3291.73		1
326	0.980973	-2464.35	-2512.14		1
327	0.981185	-3673.65	-3744.09		1
328	0.978445	-2427.52	-2481		1
329	0.978809	-2219.22	-2267.26		1
330	0.982139	-1995.96	-2032.26		1
331	0.97826	-3005.65	-3072.45		1
332	0.981378	-2638.06	-2688.12		1
333	0.976704	-2317.94	-2373.22		1
334	0.98008	-2667.5	-2721.72		1
335	0.98321	-2588.76	-2632.97		1
336	0.97838	-1787.57	-1827.08		1
337	0.982367	-2341.64	-2383.67		1
338	0.975213	-2026.43	-2077.93		1
339	0.978834	-2739.25	-2798.49		1
340	0.980614	-3803.21	-3878.4		1
341	0.981867	-1890.9	-1925.82		1
342	0.976502	-2602.35	-2664.97		1
343	0.979451	-1586.98	-1620.27		1
344	0.979403	-1945.12	-1986.02		1
345	0.977398	-2527.63	-2586.08		1
346	0.982231	-2357.35	-2400		1
347	0.976835	-1707.54	-1748.03		1
348	0.978777	-2487.49	-2541.43		1
349	0.978333	-2386.03	-2438.87		1
350	0.977569	-2728.52	-2791.13		1
351	0.97689	-2667.44	-2730.54		1
352	0.983804	-2178.02	-2213.87		1
353	0.981837	-2247.85	-2289.43		1
354	0.977749	-2612.09	-2671.54		1
355	0.982208	-1492.4	-1519.43		1
356	0.978871	-1948.86	-1990.92		1
357	0.981071	-2614.4	-2664.84		1
358	0.981525	-2657.05	-2707.06		1
359	0.982956	-2661.96	-2708.12		1
360	0.981706	-2976.57	-3032.03		1
361	0.984287	-1173.92	-1192.66		1
362	0.979189	-2404.32	-2455.42		1
363	0.982352	-2245.87	-2286.21		1
364	0.984079	-2348.13	-2386.11		1
365	0.978977	-2036.96	-2080.7		1
366	0.9826	-2516.17	-2560.73		1
367	0.982185	-2482.3	-2527.32		1
368	0.978704	-2131.47	-2177.85		1
369	0.981684	-1830.25	-1864.4		1
370	0.979812	-3132.19	-3196.72		1
371	0.981346	-2114.09	-2154.28		1
372	0.982191	-2454.56	-2499.06		1
373	0.983745	-3294.32	-3348.75		1
374	0.982131	-2714.18	-2763.56		1
375	0.980489	-2429	-2477.34		1
376	0.975306	-2519.52	-2583.31		1
377	0.98062	-2722.17	-2775.97		1
378	0.976892	-2021.31	-2069.13		1
379	0.982257	-1315.96	-1339.73		1
380	0.981265	-2810.7	-2864.36		1
381	0.981043	-1890.52	-1927.05		1
382	0.981576	-1313.46	-1338.12		1
383	0.981028	-2472.9	-2520.73		1
384	0.978479	-2683.48	-2742.5		1
385	0.984461	-1845.64	-1874.78		1
386	0.976229	-2330.52	-2387.27		1
387	0.978083	-1836.16	-1877.31		1
388	0.980547	-2044.69	-2085.25		1
389	0.979561	-1588.66	-1621.81		1
390	0.982966	-2529.82	-2573.66		1
391	0.980502	-1864.82	-1901.91		1
392	0.980465	-2033.51	-2074.02		1
393	0.983082	-2566.18	-2610.35		1
394	0.980267	-2258.12	-2303.58		1
395	0.979939	-1602.23	-1635.03		1
396	0.981438	-2520.92	-2568.6		1
397	0.981174	-2439.54	-2486.35		1
398	0.979618	-1326.86	-1354.47		1
399	0.980927	-1714.46	-1747.8		1
400	0.978991	-2698.33	-2756.23		1
401	0.984772	-1703.86	-1730.21		1
402	0.97873	-2117.84	-2163.87		1
403	0.97897	-2031.85	-2075.5		1
404	0.979071	-2004.34	-2047.18		1
405	0.98032	-2627.25	-2679.99		1
406	0.984263	-2499.29	-2539.25		1
407	0.982163	-2211.14	-2251.29		1
408	0.981177	-1096.53	-1117.57		1
409	0.978735	-1814.49	-1853.92		1
410	0.976213	-2471.62	-2531.84		1
411	0.980307	-2606.96	-2659.33		1
412	0.978739	-2843.8	-2905.57		1
413	0.980555	-2154.95	-2197.68		1
414	0.975732	-2682.2	-2748.91		1
415	0.978024	-1680.9	-1718.67		1
416	0.979809	-3904.41	-3984.87		1
417	0.985116	-2126.06	-2158.18		1
418	0.97877	-1832.24	-1871.98		1
419	0.982232	-2356.05	-2398.67		1
420	0.98506	-2044.92	-2075.94		1
421	0.981917	-1556.5	-1585.17		1
422	0.982731	-2773.22	-2821.95		1
423	0.982468	-1566.68	-1594.64		1
424	0.98251	-2755.92	-2804.98		1
425	0.978286	-1817.48	-1857.82		1
426	0.98064	-1918.05	-1955.92		1
427	0.981028	-2747.84	-2800.98		1
428	0.981113	-3011.78	-3069.76		1
429	0.977416	-1885.66	-1929.23		1
430	0.9808	-2660.64	-2712.72		1
431	0.984894	-1854.47	-1882.91		1
432	0.979616	-1468.84	-1499.4		1
433	0.980273	-2442.94	-2492.1		1
434	0.980425	-1850.31	-1887.25		1
435	0.980849	-2883.18	-2939.47		1
436	0.980917	-2788.68	-2842.93		1
437	0.977987	-2738.93	-2800.58		1
438	0.980993	-1846.67	-1882.45		1
439	0.980833	-2410.2	-2457.29		1
440	0.980042	-3204.57	-3269.83		1
441	0.979905	-2162.05	-2206.38		1
442	0.985214	-3089.33	-3135.69		1
443	0.984969	-2121.67	-2154.05		1
444	0.980761	-2279.35	-2324.06		1
445	0.982239	-1713.15	-1744.12		1
446	0.981145	-2019.85	-2058.67		1
447	0.977691	-1327.44	-1357.73		1
448	0.979226	-1717.03	-1753.45		1
449	0.979551	-2546.82	-2599.99		1
450	0.98047	-2603.17	-2655.02		1
451	0.980842	-2322.94	-2368.31		1
452	0.984217	-2250.01	-2286.09		1
453	0.981646	-2348.6	-2392.52		1
454	0.981185	-2154.28	-2195.59		1
455	0.977929	-1435.04	-1467.43		1
456	0.980939	-2378.39	-2424.6		1
457	0.980515	-2320.86	-2366.98		1
458	0.977726	-1646.77	-1684.29		1
459	0.981738	-3278.93	-3339.93		1
460	0.985041	-1995.24	-2025.54		1
461	0.98361	-1707.66	-1736.11		1
462	0.979153	-2571.54	-2626.29		1
463	0.978832	-3305.8	-3377.29		1
464	0.983419	-2220.22	-2257.66		1
465	0.979412	-2279.4	-2327.31		1
466	0.982265	-2376.8	-2419.71		1
467	0.978472	-2060.6	-2105.94		1
468	0.978924	-2563.9	-2619.1		1
469	0.979011	-2231.43	-2279.27		1
470	0.979265	-3362.02	-3433.2		1
471	0.981897	-1950.96	-1986.93		1
472	0.980516	-2741.42	-2795.9		1
473	0.979323	-1948.38	-1989.52		1
474	0.981977	-2013.43	-2050.38		1
475	0.977151	-1784.75	-1826.49		1
476	0.98196	-2073.76	-2111.86		1
477	0.984287	-2111.54	-2145.25		1
478	0.982713	-1759.51	-1790.46		1
479	0.980457	-1442.12	-1470.87		1
480	0.981202	-1953.31	-1990.73		1
481	0.980927	-2017.39	-2056.62		1
482	0.978311	-2296.14	-2347.05		1
483	0.982221	-1782.05	-1814.3		1
484	0.980838	-1451.12	-1479.47		1
485	0.98186	-2278.73	-2320.83		1
486	0.979126	-3424.32	-3497.32		1
487	0.981535	-2461.04	-2507.34		1
488	0.983187	-1567.79	-1594.6		1
489	0.978827	-2851.85	-2913.54		1
490	0.978891	-3038.31	-3103.83		1
491	0.983533	-2639.88	-2684.08		1
492	0.98307	-2277.9	-2317.13		1
493	0.979122	-2523.51	-2577.32		1
494	0.98132	-1517.33	-1546.22		1
495	0.984915	-1236.29	-1255.22		1
496	0.976805	-2466.71	-2525.29		1
497	0.977638	-2975.52	-3043.58		1
498	0.981008	-2359.41	-2405.09		1
499	0.980792	-2125.44	-2167.07		1
500	0.979928	-1666.27	-1700.4		1
501	0.983539	-1656	-1683.71		1
502	0.980293	-1845.15	-1882.25		1
503	0.98083	-2685.23	-2737.71		1
504	0.982071	-2070.74	-2108.54		1
505	0.981521	-1828.5	-1862.93		1
506	0.978372	-2251.19	-2300.96		1
507	0.979817	-2442.19	-2492.5		1
508	0.977515	-1795.07	-1836.36		1
509	0.98229	-2893.95	-2946.12		1
510	0.981852	-1686.51	-1717.69		1
511	0.978124	-2199.85	-2249.05		1
512	0.980892	-2983.67	-3041.79		1
513	0.98236	-928.139	-944.805		1
514	0.97784	-2381.83	-2435.8		1
515	0.979892	-2333.29	-2381.17		1
516	0.979948	-1965.07	-2005.28		1
517	0.980225	-956.421	-975.717		1
518	0.980231	-2608.81	-2661.42		1
519	0.97837	-2424.47	-2478.07		1
520	0.981	-3205.08	-3267.16		1
521	0.979331	-2417.64	-2468.66		1
522	0.981075	-2243.53	-2286.81		1
523	0.976962	-2161.39	-2212.35		1
524	0.979719	-2512.31	-2564.32		1
525	0.976909	-1246.62	-1276.08		1
526	0.97643	-3253.1	-3331.62		1
527	0.980013	-2280.9	-2327.42		1
528	0.98178	-3327.08	-3388.83		1
529	0.984399	-3034.19	-3082.27		1
530	0.984046	-2162.55	-2197.61		1
531	0.979602	-2014.15	-2056.09		1
532	0.979495	-2362.18	-2411.62		1
533	0.975962	-2298.92	-2355.55		1
534	0.978742	-1577.89	-1612.17		1
535	0.979524	-2756.77	-2814.4		1
536	0.979367	-2229.79	-2276.76		1
537	0.980799	-2460.36	-2508.53		1
538	0.980595	-1686.62	-1720		1
539	0.98183	-2791.67	-2843.34		1
540	0.981801	-2145.68	-2185.46		1
541	0.980284	-1431.71	-1460.5		1
542	0.980919	-2687.94	-2740.23		1
543	0.983426	-1676.85	-1705.11		1
544	0.978367	-2316.85	-2368.08		1
545	0.98267	-1880.94	-1914.11		1
546	0.976314	-3093.46	-3168.51		1
547	0.978993	-2642.23	-2698.92		1
548	0.978695	-2076.08	-2121.27		1
549	0.980244	-2601.59	-2654.03		1
550	0.984749	-1906.12	-1935.64		1
551	0.983638	-2236.35	-2273.55		1
552	0.98559	-2742.24	-2782.33		1
553	0.977083	-2167.12	-2217.94		1
554	0.983032	-2130.02	-2166.78		1
555	0.978437	-2089.42	-2135.47		1
556	0.982961	-1616.09	-1644.11		1
557	0.979618	-2012.5	-2054.37		1
558	0.981753	-2792.73	-2844.64		1
559	0.97661	-2472.56	-2531.78		1
560	0.980099	-1613.34	-1646.1		1
561	0.98084	-1728.27	-1762.03		1
562	0.979174	-3118.66	-3185		1
563	0.979473	-2141.42	-2186.3		1
564	0.979471	-3172.4	-3238.9		1
565	0.979933	-2224.63	-2270.19		1
566	0.981116	-2884.53	-2940.05		1
567	0.983034	-2613.12	-2658.22		1
568	0.97677	-1874.76	-1919.34		1
569	0.98394	-2773.49	-2818.76		1
570	0.980487	-1661.6	-1694.67		1
571	0.978212	-2351.98	-2404.37		1
572	0.978556	-3050.09	-3116.92		1
573	0.983392	-2553.1	-2596.22		1
574	0.98139	-1934.73	-1971.42		1
575	0.979091	-2157.89	-2203.98		1
576	0.979629	-1925.22	-1965.26		1
577	0.981722	-1949.7	-1986		1
578	0.981031	-1972.57	-2010.71		1
579	0.982299	-1678.76	-1709.01		1
580	0.981997	-1655.63	-1685.98		1
581	0.980857	-2400.76	-2447.62		1
582	0.98054	-1540.08	-1570.65		1
583	0.98402	-2579.9	-2621.79		1
584	0.984198	-2852.65	-2898.45		1
585	0.977787	-2503.15	-2560.02		1
586	0.976883	-3013.85	-3085.17		1
587	0.976412	-2580.15	-2642.48		1
588	0.977872	-2396.75	-2450.99		1
589	0.982378	-1811.91	-1844.41		1
590	0.97666	-2592.72	-2654.68		1
591	0.978565	-1473.03	-1505.3		1
592	0.979203	-1953.38	-1994.87		1
593	0.982915	-2368.8	-2409.98		1
594	0.979569	-2960.06	-3021.8		1
595	0.981426	-3083.36	-3141.72		1
596	0.980563	-2950.72	-3009.21		1
597	0.977133	-1543.84	-1579.96		1
598	0.980834	-2874.14	-2930.3		1
599	0.978181	-2498.36	-2554.09		1
600	0.98313	-2426.79	-2468.44		1
601	0.981889	-2706.84	-2756.77		1
602	0.979226	-1790.42	-1828.4		1
603	0.979444	-1985.06	-2026.73		1
604	0.979053	-1985.19	-2027.67		1
605	0.982497	-2521.03	-2565.94		1
606	0.982177	-1993.57	-2029.74		1
607	0.981672	-1868.4	-1903.29		1
608	0.979275	-1893.98	-1934.06		1
609	0.982818	-1898.42	-1931.61		1
610	0.97744	-2476.25	-2533.4		1
611	0.980914	-2192.35	-2235.01		1
612	0.979637	-2366.41	-2415.6		1
613	0.980722	-1680.65	-1713.69		1
614	0.980964	-2329.57	-2374.77		1
615	0.984791	-2143.64	-2176.75		1
616	0.980903	-2403.41	-2450.2		1
617	0.982269	-1706.81	-1737.62		1
618	0.981144	-1568.85	-1599		1
619	0.979379	-1805.37	-1843.38		1
620	0.981832	-2195.01	-2235.63		1
621	0.98161	-2246.57	-2288.65		1
622	0.980238	-1660.8	-1694.28		1
623	0.976636	-2620.22	-2682.9		1
624	0.986614	-2164.47	-2193.84		1
625	0.980412	-3213.49	-3277.7		1
626	0.979181	-2162.36	-2208.34		1
627	0.981676	-3097.4	-3155.21		1
628	0.979242	-2860.58	-2921.22		1
629	0.981722	-2339.44	-2382.99		1
630	0.979416	-3114.49	-3179.95		1
631	0.978109	-2634.74	-2693.71		1
632	0.978805	-2544.57	-2599.67		1
633	0.980452	-2955.94	-3014.87		1
634	0.981292	-2554.41	-2603.11		1
635	0.976877	-2574.84	-2635.79		1
636	0.980666	-1985.15	-2024.29		1
637	0.979943	-3215.51	-3281.33		1
638	0.983426	-2688.13	-2733.43		1
639	0.976284	-2635.74	-2699.77		1
640	0.977631	-1630.84	-1668.16		1
641	0.980828	-1814.94	-1850.42		1
642	0.981539	-2103.19	-2142.74		1
643	0.98024	-2108.87	-2151.38		1
644	0.982848	-1818.18	-1849.91		1
645	0.977954	-2638.29	-2697.77		1
646	0.976651	-2220.16	-2273.24		1
647	0.97814	-2661.96	-2721.45		1
648	0.978774	-2532.61	-2587.53		1
649	0.982319	-2269.9	-2310.75		1
650	0.976752	-1424.61	-1458.51		1
651	0.983537	-2049.05	-2083.35		1
652	0.982988	-1936.25	-1969.76		1
653	0.984655	-2845.83	-2890.18		1
654	0.980767	-1961.48	-1999.95		1
655	0.981929	-2323.36	-2366.12		1
656	0.979321	-2283.81	-2332.04		1
657	0.981006	-2211.15	-2253.97		1
658	0.982837	-3043.39	-3096.54		1
659	0.97826	-1967.34	-2011.06		1
660	0.976975	-2073.26	-2122.12		1
661	0.980896	-2628.95	-2680.15		1
662	0.977719	-1792.81	-1833.67		1
663	0.981513	-1752.91	-1785.93		1
664	0.984498	-2333.98	-2370.74		1
665	0.980219	-1786.42	-1822.47		1
666	0.982365	-2968.75	-3022.05		1
667	0.979342	-1490.17	-1521.6		1
668	0.982216	-2777.6	-2827.89		1
669	0.97734	-1972.31	-2018.04		1
670	0.977108	-2252.88	-2305.66		1
671	0.98407	-2533.77	-2574.78		1
672	0.984791	-2645.63	-2686.49		1
673	0.982181	-2536.36	-2582.38		1
674	0.98378	-2790.74	-2836.75		1
675	0.980589	-2028.43	-2068.58		1
676	0.980632	-3057.43	-3117.81		1
677	0.982037	-1791.25	-1824.01		1
678	0.977846	-2557.62	-2615.57		1
679	0.979002	-1457.99	-1489.26		1
680	0.981225	-2747.94	-2800.52		1
681	0.980977	-2699.64	-2751.99		1
682	0.981503	-1632.66	-1663.43		1
683	0.979373	-2689.89	-2746.54		1
684	0.984709	-2613.43	-2654.01		1
685	0.982195	-3269.72	-3329		1
686	0.980565	-2877.2	-2934.23		1
687	0.981266	-2681.82	-2733.02		1
688	0.980675	-3122.28	-3183.81		1
689	0.981815	-2775.57	-2826.97		1
690	0.979268	-1126.58	-1150.43		1
691	0.980654	-1887.76	-1925.01		1
692	0.980608	-3068.14	-3128.82		1
693	0.979027	-983.819	-1004.89		1
694	0.981031	-2344.43	-2389.76		1
695	0.983565	-2208.55	-2245.46		1
696	0.981688	-1800.71	-1834.3		1
697	0.978473	-3158.13	-3227.61		1
698	0.985005	-2017.22	-2047.93		1
699	0.978328	-2293.2	-2344		1
700	0.980941	-2468.64	-2516.6		1
701	0.980555	-2021.35	-2061.44		1
702	0.983585	-2587.37	-2630.55		1
703	0.978454	-1657.47	-1693.97		1
704	0.98005	-2224.99	-2270.29		1
705	0.979378	-2383.05	-2433.23		1
706	0.980361	-1505.45	-1535.61		1
707	0.983962	-3091.18	-3141.57		1
708	0.981565	-1470.51	-1498.13		1
709	0.978281	-2480.03	-2535.09		1
710	0.979627	-3547.05	-3620.82		1
711	0.978836	-2127.84	-2173.85		1
712	0.983508	-2578.71	-2621.96		1
713	0.980859	-2142.91	-2184.73		1
714	0.98313	-2699.78	-2746.11		1
715	0.981154	-2001.53	-2039.97		1
716	0.984547	-2164.6	-2198.57		1
717	0.975964	-1258.24	-1289.22		1
718	0.981846	-2219.98	-2261.02		1
719	0.98146	-2828.15	-2881.57		1
720	0.978189	-1790.32	-1830.24		1
721	0.978821	-2681.35	-2739.37		1
722	0.982289	-2448.2	-2492.34		1
723	0.981596	-1960.42	-1997.17		1
724	0.980394	-2405.95	-2454.07		1
725	0.983358	-1613.34	-1640.64		1
726	0.980667	-2343.5	-2389.69		1
727	0.980213	-2515.52	-2566.3		1
728	0.976793	-2442.95	-2501		1
729	0.982673	-1855.07	-1887.78		1
730	0.982658	-1881.76	-1914.97		1
731	0.981541	-2454.05	-2500.2		1
732	0.980844	-1301.73	-1327.16		1
733	0.983819	-1865.56	-1896.24		1
734	0.979755	-1908.71	-1948.15		1
735	0.980464	-1758.27	-1793.31		1
736	0.981381	-2037.69	-2076.35		1
737	0.976546	-1906.25	-1952.04		1
738	0.982162	-2492.16	-2537.42		1
739	0.978172	-2822.62	-2885.61		1
740	0.978302	-1933.28	-1976.16		1
741	0.980329	-2460.58	-2509.96		1
742	0.97598	-2115.59	-2167.66		1
743	0.980821	-1951.85	-1990.02		1
744	0.974064	-1587.75	-1630.02		1
745	0.980659	-1361.36	-1388.21		1
746	0.977319	-2531.99	-2590.75		1
747	0.980121	-3234.65	-3300.25		1
748	0.981269	-2373.52	-2418.83		1
749	0.981144	-2155.37	-2196.79		1
750	0.982881	-1854.77	-1887.07		1
751	0.983158	-2901.35	-2951.05		1
752	0.980957	-2483.61	-2531.82		1
753	0.98375	-2393.64	-2433.18		1
754	0.980848	-1515.22	-1544.8		1
755	0.982906	-2807.18	-2856		1
756	0.97926	-1801.09	-1839.24		1
757	0.976467	-2139.65	-2191.21		1
758	0.980697	-2748.46	-2802.56		1
759	0.98175	-2207.12	-2248.15		1
760	0.978224	-1944.21	-1987.49		1
761	0.978504	-2236.34	-2285.47		1
762	0.980316	-2977.4	-3037.18		1
763	0.980648	-2494.93	-2544.16		1
764	0.980623	-2714.58	-2768.22		1
765	0.976292	-2064.32	-2114.45		1
766	0.985729	-1548.25	-1570.66		1
767	0.98212	-2571.36	-2618.17		1
768	0.975287	-1958.12	-2007.73		1
769	0.981566	-2347.6	-2391.68		1
770	0.98369	-1862.89	-1893.78		1
771	0.986109	-2693.75	-2731.7		1
772	0.979505	-2949.94	-3011.66		1
773	0.976772	-4186.36	-4285.92		1
774	0.98159	-1871.65	-1906.75		1
775	0.982147	-2373.27	-2416.41		1
776	0.979836	-2408.31	-2457.87		1
777	0.980081	-2567.1	-2619.28		1
778	0.979737	-1447.92	-1477.87		1
779	0.979153	-2768.67	-2827.62		1
780	0.983396	-2207.14	-2244.4		1
781	0.980256	-2252.34	-2297.7		1
782	0.981288	-2520.3	-2568.36		1
783	0.97952	-1898.51	-1938.21		1
784	0.982132	-2469.28	-2514.2		1
785	0.981229	-2672.58	-2723.7		1
786	0.985012	-1882.56	-1911.21		1
787	0.984327	-2292.6	-2329.1		1
788	0.981706	-2399.82	-2444.54		1
789	0.981665	-2558.11	-2605.89		1
790	0.981319	-1907.54	-1943.85		1
791	0.981469	-1883.7	-1919.27		1
792	0.98377	-2223.64	-2260.32		1
793	0.97898	-1862.51	-1902.5		1
794	0.977139	-2964.07	-3033.42		1
795	0.980722	-1943.33	-1981.52		1
796	0.977026	-2627.65	-2689.44		1
797	0.977723	-2233.94	-2284.84		1
798	0.983753	-2499.13	-2540.4		1
799	0.981058	-1863.19	-1899.16		1
800	0.979257	-2473.13	-2525.51		1
801	0.979349	-3130.47	-3196.48		1
802	0.978324	-2809.92	-2872.17		1
803	0.984401	-1874.84	-1904.55		1
804	0.979412	-1474.7	-1505.7		1
805	0.981602	-3264.89	-3326.08		1
806	0.977385	-2054.3	-2101.83		1
807	0.979589	-2312.98	-2361.17		1
808	0.980458	-1943.1	-1981.83		1
809	0.980305	-2693.5	-2747.62		1
810	0.979046	-2488.07	-2541.33		1
811	0.983346	-1188.68	-1208.81		1
812	0.981512	-2435.91	-2481.79		1
813	0.980768	-2860.47	-2916.56		1
814	0.978953	-2911.73	-2974.33		1
815	0.978726	-2933.33	-2997.09		1
816	0.976524	-3104.98	-3179.63		1
817	0.979654	-3038.7	-3101.82		1
818	0.981093	-1929.7	-1966.89		1
819	0.983515	-2500.55	-2542.47		1
820	0.981462	-2620.74	-2670.24		1
821	0.978934	-2236.59	-2284.72		1
822	0.983741	-2356.78	-2395.73		1
823	0.977287	-2174.18	-2224.71		1
824	0.98214	-2676.1	-2724.76		1
825	0.978692	-2370.44	-2422.05		1
826	0.981128	-2461.84	-2509.2		1
827	0.981593	-1841.5	-1876.03		1
828	0.980408	-2108.14	-2150.27		1
829	0.985348	-2750.9	-2791.81		1
830	0.978205	-2440.95	-2495.34		1
831	0.979479	-2231.31	-2278.06		1
832	0.98548	-2216.81	-2249.47		1
833	0.976143	-2219.8	-2274.05		1
834	0.980446	-2283.72	-2329.27		1
835	0.977906	-2373.69	-2427.32		1
836	0.982009	-2858.37	-2910.74		1
837	0.982174	-2292.52	-2334.12		1
838	0.979376	-2256.4	-2303.92		1
839	0.978987	-2336.99	-2387.15		1
840	0.978579	-1870.71	-1911.66		1
841	0.980455	-2113.79	-2155.93		1
842	0.977637	-1613.7	-1650.62		1
843	0.978412	-2276.34	-2326.57		1
844	0.978942	-2154.32	-2200.66		1
845	0.982404	-2264.31	-2304.87		1
846	0.979585	-1798.72	-1836.2		1
847	0.978918	-3251.66	-3321.69		1
848	0.98741	-2724.16	-2758.89		1
849	0.977355	-2728.13	-2791.34		1
850	0.978952	-1893.43	-1934.14		1
851	0.982836	-1692.96	-1722.53		1
852	0.982112	-2523.61	-2569.58		1
853	0.97773	-2134.73	-2183.35		1
854	0.976301	-2867.04	-2936.64		1
855	0.980196	-2402.51	-2451.05		1
856	0.981774	-1750.86	-1783.36		1
857	0.982468	-2907.61	-2959.5		1
858	0.980672	-2324.37	-2370.18		1
859	0.978766	-1312.25	-1340.72		1
860	0.978867	-1947.37	-1989.41		1
861	0.983963	-2404.35	-2443.54		1
862	0.977355	-1660.98	-1699.46		1
863	0.980959	-2078.16	-2118.49		1
864	0.980087	-2366.2	-2414.28		1
865	0.980901	-947.08	-965.521		1
866	0.979562	-2521.57	-2574.18		1
867	0.976353	-2828.37	-2896.87		1
868	0.977895	-1378.83	-1410		1
869	0.979429	-2380.92	-2430.92		1
870	0.978744	-1424.05	-1454.97		1
871	0.980205	-1980.63	-2020.62		1
872	0.981883	-1996.99	-2033.84		1
873	0.976647	-1664.33	-1704.13		1
874	0.981912	-2297.19	-2339.5		1
875	0.985571	-2402.45	-2437.62		1
876	0.98022	-1385.32	-1413.27		1
877	0.979972	-1917.02	-1956.2		1
878	0.985403	-3070.95	-3116.44		1
879	0.979164	-2138.37	-2183.87		1
880	0.97835	-2753.83	-2814.77		1
881	0.980974	-1590.71	-1621.57		1
882	0.980479	-2539.01	-2589.56		1
883	0.980826	-1847.88	-1884		1
884	0.979956	-1827.93	-1865.31		1
885	0.981233	-1881.37	-1917.35		1
886	0.985572	-1646.06	-1670.16		1
887	0.981026	-1907.73	-1944.63		1
888	0.985022	-2908.21	-2952.43		1
889	0.98156	-1863.68	-1898.69		1
890	0.981389	-2678.09	-2728.88		1
891	0.982373	-2054.63	-2091.5		1
892	0.979406	-1546.58	-1579.1		1
893	0.978282	-2148.5	-2196.2		1
894	0.983174	-2451.43	-2493.39		1
895	0.976958	-2490.45	-2549.19		1
896	0.984012	-1741.04	-1769.33		1
897	0.979603	-2629.93	-2684.69		1
898	0.979434	-2912.69	-2973.85		1
899	0.979462	-2481.96	-2534.01		1
900	0.982359	-1814.57	-1847.16		1
901	0.981339	-2536.61	-2584.85		1
902	0.978169	-2815.34	-2878.17		1
903	0.980396	-2262.57	-2307.81		1
904	0.981846	-2836.05	-2888.48		1
905	0.979855	-1685.3	-1719.95		1
906	0.978549	-2472.41	-2526.61		1
907	0.982875	-1984.46	-2019.04		1
908	0.982565	-2511.16	-2555.72		1
909	0.980945	-2731.18	-2784.24		1
910	0.980032	-2366.5	-2414.72		1
911	0.981364	-2569.66	-2618.46		1
912	0.982975	-2491.69	-2534.85		1
913	0.980151	-2163.39	-2207.2		1
914	0.979305	-2547.02	-2600.85		1
915	0.975077	-2833.25	-2905.67		1
916	0.981607	-2532.62	-2580.08		1
917	0.979572	-2938.33	-2999.61		1
918	0.981865	-1157.71	-1179.1		1
919	0.979774	-3175.68	-3241.23		1
920	0.981923	-2998.29	-3053.49		1
921	0.981949	-2528.63	-2575.11		1
922	0.980108	-2754.36	-2810.26		1
923	0.975186	-2138.89	-2193.32		1
924	0.980019	-2415.33	-2464.58		1
925	0.980605	-2136.16	-2178.41		1
926	0.980551	-2579.95	-2631.12		1
927	0.980736	-2072.95	-2113.66		1
928	0.978088	-2111.7	-2159		1
929	0.978279	-1269.53	-1297.72		1
930	0.97843	-2246.59	-2296.12		1
931	0.976558	-2112.29	-2162.99		1
932	0.980404	-2344.72	-2391.58		1
933	0.982614	-2436.38	-2479.49		1
934	0.978536	-1536.42	-1570.12		1
935	0.98529	-3088.31	-3134.42		1
936	0.979593	-2312.24	-2360.41		1
937	0.983718	-2566.59	-2609.07		1
938	0.983548	-1599.39	-1626.14		1
939	0.978017	-1769.81	-1809.59		1
940	0.978337	-2391.95	-2444.91		1
941	0.984059	-2121.58	-2155.95		1
942	0.97948	-3269.91	-3338.41		1
943	0.97951	-1439.03	-1469.13		1
944	0.978079	-3074.33	-3143.23		1
945	0.979658	-1913.91	-1953.66		1
946	0.982049	-3129.22	-3186.42		1
947	0.978363	-2397.35	-2450.37		1
948	0.978362	-2890.53	-2954.46		1
949	0.978533	-2182.19	-2230.07		1
950	0.983047	-2457.7	-2500.08		1
951	0.979012	-1715.31	-1752.08		1
952	0.982496	-1038.93	-1057.44		1
953	0.978604	-2008.44	-2052.36		1
954	0.977957	-1619.11	-1655.6		1
955	0.977011	-2336.26	-2391.23		1
956	0.983142	-1985.29	-2019.33		1
957	0.977831	-2421.9	-2476.81		1
958	0.979538	-1876.96	-1916.16		1
959	0.979288	-1726.7	-1763.22		1
960	0.984672	-1578.29	-1602.86		1
961	0.977056	-2076.69	-2125.46		1
962	0.97851	-2233.66	-2282.71		1
963	0.982762	-1422.86	-1447.82		1
964	0.980207	-2235.02	-2280.15		1
965	0.980134	-2217.63	-2262.58		1
966	0.978062	-1851	-1892.52		1
967	0.979798	-2003.75	-2045.06		1
968	0.979616	-2128.06	-2172.34		1
969	0.977942	-2453.59	-2508.93		1
970	0.980864	-2792.34	-2846.81		1
971	0.982125	-2505.99	-2551.6		1
972	0.979537	-2732.04	-2789.12		1
973	0.979206	-1893.15	-1933.35		1
974	0.976055	-1433.71	-1468.88		1
975	0.974937	-1913.1	-1962.29		1
976	0.981579	-2463.88	-2510.12		1
977	0.978414	-2325.37	-2376.67		1
978	0.983811	-2240.89	-2277.77		1
979	0.978769	-2036.76	-2080.95		1
980	0.982246	-1519.85	-1547.32		1
981	0.987037	-2374.68	-2405.87		1
982	0.976406	-2485.3	-2545.35		1
983	0.978536	-2168.93	-2216.5		1
984	0.981639	-3474.02	-3539		1
985	0.978786	-1742.46	-1780.22		1
986	0.979629	-1575.07	-1607.82		1
987	0.980281	-2352.41	-2399.74		1
988	0.97982	-1964.09	-2004.54		1
989	0.978283	-3216.18	-3287.58		1
990	0.979838	-2597.81	-2651.27		1
991	0.980823	-1705.71	-1739.06		1
992	0.981688	-2410.62	-2455.59		1
993	0.981565	-3087.75	-3145.74		1
994	0.983766	-1794.76	-1824.38		1
995	0.981437	-2721.8	-2773.28		1
996	0.982387	-2488.82	-2533.44		1
997	0.980692	-2483.81	-2532.71		1
998	0.98378	-2731.01	-2776.04		1
999	0.984272	-3042.78	-3091.4		1
1000	0.981828	-1970.05	-2006.51		1
1001	0.978909	-2628.67	-2685.31		1
1002	0.98468	-2749	-2791.77		1
1003	0.979002	-2123.91	-2169.46		1
1004	0.979225	-2650.76	-2707		1
1005	0.980196	-2207.67	-2252.27		1
1006	0.977075	-2105.22	-2154.62		1
1007	0.978371	-1891.95	-1933.78		1
1008	0.981653	-2628.22	-2677.34		1
1009	0.978458	-926.124	-946.514		1
1010	0.980352	-2288.01	-2333.86		1
1011	0.976256	-2827.75	-2896.52		1
1012	0.978746	-1828.18	-1867.88		1
1013	0.979689	-2220.81	-2266.86		1
1014	0.98008	-2218.56	-2263.66		1
1015	0.977197	-2203.41	-2254.82		1
1016	0.985237	-1527.75	-1550.64		1
1017	0.982167	-2075.41	-2113.09		1
1018	0.979801	-1813.71	-1851.1		1
1019	0.981063	-1832.23	-1867.6		1
1020	0.982697	-2666.82	-2713.78		1
1021	0.983557	-2812.23	-2859.25		1
1022	0.981495	-2590.36	-2639.19		1
1023	0.985559	-1763.32	-1789.15		1
1024	0.980396	-2228.31	-2272.87		1
1025	0.981435	-2646.47	-2696.53		1
1026	0.980731	-2586.78	-2637.61		1
1027	0.982882	-2288.9	-2328.76		1
1028	0.984475	-2148.61	-2182.5		1
1029	0.981397	-2363.8	-2408.6		1
1030	0.976771	-2781.04	-2847.18		1
1031	0.976919	-1887.21	-1931.8		1
1032	0.981947	-2157.05	-2196.7		1
1033	0.981754	-1852.86	-1887.3		1
1034	0.979251	-2418.27	-2469.5		1
1035	0.980227	-2230.99	-2276		1
1036	0.98274	-2600.38	-2646.05		1
1037	0.988431	-1993.89	-2017.23		1
1038	0.981558	-2002.61	-2040.23		1
1039	0.977145	-2293.92	-2347.57		1
1040	0.983295	-1645.97	-1673.94		1
1041	0.984324	-2868.76	-2914.44		1
1042	0.982621	-2205.36	-2244.36		1
1043	0.97702	-1327.91	-1359.14		1
1044	0.979495	-3130.5	-3196.03		1
1045	0.977724	-2315.41	-2368.16		1
1046	0.980378	-2354.71	-2401.84		1
1047	0.981112	-2008.65	-2047.32		1
1048	0.9797	-3416.2	-3486.99		1
1049	0.980669	-2178.08	-2221.02		1
1050	0.977848	-2645.46	-2705.39		1
1051	0.977496	-1564.95	-1600.98		1
1052	0.982645	-1907.22	-1940.91		1
1053	0.977451	-2017.01	-2063.54		1
1054	0.980948	-1588.12	-1618.97		1
1055	0.981578	-1904.13	-1939.86		1
1056	0.982236	-2773.14	-2823.29		1
1057	0.979174	-1772.8	-1810.51		1
1058	0.978642	-1955.56	-1998.24		1
1059	0.978891	-1739.14	-1776.64		1
1060	0.980285	-2388.95	-2436.99		1
1061	0.980834	-1618.17	-1649.79		1
1062	0.979887	-2509.19	-2560.69		1
1063	0.979949	-1729.95	-1765.35		1
1064	0.981648	-2227.23	-2268.86		1
1065	0.978418	-2775.05	-2836.26		1
1066	0.979985	-2423.48	-2472.97		1
1067	0.983352	-2653.75	-2698.68		1
1068	0.980711	-1866.99	-1903.71		1
1069	0.983214	-2367.65	-2408.07		1
1070	0.982495	-2479.36	-2523.54		1
1071	0.981578	-1709.18	-1741.26		1
1072	0.984857	-3150.92	-3199.37		1
1073	0.977889	-2131.99	-2180.19		1
1074	0.979712	-2227.65	-2273.78		1
1075	0.98042	-2553.08	-2604.07		1
1076	0.980246	-1613.75	-1646.27		1
1077	0.982666	-3429.13	-3489.62		1
1078	0.976442	-2217.39	-2270.88		1
1079	0.977742	-2753.23	-2815.91		1
1080	0.977385	-2319.21	-2372.87		1
1081	0.981885	-2841.79	-2894.22		1
1082	0.981687	-2503.42	-2550.12		1
1083	0.980691	-2815.15	-2870.58		1
1084	0.978191	-1518.25	-1552.1		1
1085	0.981976	-1955.87	-1991.77		1
1086	0.984796	-1842.98	-1871.44		1
1087	0.979208	-2970.1	-3033.17		1
1088	0.980217	-2519.33	-2570.17		1
1089	0.978882	-1871.77	-1912.15		1
1090	0.98257	-1627.44	-1656.31		1
1091	0.981903	-2031.88	-2069.33		1
1092	0.977865	-1920.09	-1963.55		1
1093	0.984274	-2863.41	-2909.16		1
1094	0.979001	-2569.33	-2624.44		1
1095	0.981202	-1744.1	-1777.52		1
1096	0.978131	-1848.18	-1889.5		1
1097	0.98006	-3436.32	-3506.23		1
1098	0.979724	-1937.09	-1977.18		1
1099	0.979798	-1817.59	-1855.07		1
1100	0.977014	-1864	-1907.85		1
1101	0.979737	-2448.26	-2498.9		1
1102	0.981329	-2763.2	-2815.77		1
1103	0.981496	-3054.01	-3111.59		1
1104	0.983248	-1774.52	-1804.75		1
1105	0.983658	-2022.9	-2056.51		1
1106	0.978097	-1834.56	-1875.64		1
1107	0.98015	-2034.1	-2075.29		1
1108	0.981479	-2238.92	-2281.17		1
1109	0.978839	-2057.24	-2101.72		1
1110	0.976566	-3108.96	-3183.57		1
1111	0.981622	-2129.38	-2169.24		1
1112	0.982278	-2352.67	-2395.11		1
1113	0.979238	-2296.89	-2345.59		1
1114	0.984272	-2359.54	-2397.24		1
1115	0.981048	-2113.7	-2154.53		1
1116	0.982219	-1440.69	-1466.77		1
1117	0.976929	-2395.05	-2451.61		1
1118	0.977233	-2432.72	-2489.4		1
1119	0.982475	-1981.13	-2016.47		1
1120	0.978856	-2434.97	-2487.57		1
1121	0.980772	-2081.48	-2122.29		1
1122	0.982532	-2787.9	-2837.47		1
1123	0.982648	-2416.26	-2458.93		1
1124	0.979197	-3205.28	-3273.38		1
1125	0.98346	-2085.08	-2120.15		1
1126	0.978963	-3036.46	-3101.71		1
1127	0.981703	-1542.11	-1570.85		1
1128	0.981696	-2574.94	-2622.96		1
1129	0.98084	-1537.97	-1568.01		1
1130	0.9853	-1860.69	-1888.45		1
1131	0.982444	-1868.92	-1902.31		1
1132	0.976741	-1807.92	-1850.97		1
1133	0.980391	-2400.4	-2448.41		1
1134	0.98489	-2543.4	-2582.42		1
1135	0.980629	-3208.17	-3271.54		1
1136	0.976121	-2770.18	-2837.95		1
1137	0.979622	-3186.9	-3253.19		1
1138	0.978885	-2763.64	-2823.25		1
1139	0.978971	-2333.07	-2383.19		1
1140	0.978183	-2297.15	-2348.39		1
1141	0.98085	-3161.05	-3222.77		1
1142	0.978051	-1817.64	-1858.43		1
1143	0.979781	-1808.46	-1845.78		1
1144	0.981107	-1338.82	-1364.6		1
1145	0.980401	-2422.21	-2470.63		1
1146	0.981293	-2196.74	-2238.61		1
1147	0.977735	-1793.4	-1834.24		1
1148	0.984921	-3390.74	-3442.65		1
1149	0.977945	-2480.23	-2536.16		1
1150	0.980013	-2556.29	-2608.43		1
1151	0.978721	-1960.45	-2003.07		1
1152	0.980387	-2151.96	-2195.01		1
1153	0.983919	-2577.35	-2619.48		1
1154	0.976094	-2106.97	-2158.57		1
1155	0.979763	-2047.55	-2089.84		1
1156	0.98023	-3109.62	-3172.33		1
1157	0.980233	-1957.85	-1997.33		1
1158	0.980897	-2579.5	-2629.73		1
1159	0.97897	-1879.96	-1920.35		1
1160	0.980041	-1153.5	-1176.99		1
1161	0.978706	-2260.18	-2309.36		1
1162	0.979739	-1533.66	-1565.38		1
1163	0.982409	-2556.85	-2602.63		1
1164	0.977468	-2340.34	-2394.29		1
1165	0.980862	-2458.77	-2506.75		1
1166	0.978525	-2963.91	-3028.96		1
1167	0.976143	-1932.85	-1980.08		1
1168	0.98213	-2383.45	-2426.82		1
1169	0.980078	-1870.85	-1908.88		1
1170	0.977464	-2392.43	-2447.59		1
1171	0.981055	-2225.94	-2268.93		1
1172	0.981935	-1982.69	-2019.16		1
1173	0.984741	-1610.31	-1635.27		1
1174	0.980142	-2543.94	-2595.48		1
1175	0.983339	-2169.32	-2206.07		1
1176	0.979611	-2186.98	-2232.5		1
1177	0.980687	-2767.04	-2821.54		1
1178	0.984674	-3126.33	-3175		1
1179	0.979785	-2924.78	-2985.13		1
1180	0.98131	-1898.67	-1934.83		1
1181	0.980501	-2270.19	-2315.33		1
1182	0.98381	-2702.16	-2746.63		1
1183	0.979959	-2267.38	-2313.75		1
1184	0.981751	-2958.54	-3013.54		1
1185	0.980361	-2529.75	-2580.43		1
1186	0.98131	-1822.61	-1857.32		1
1187	0.981724	-2435.2	-2480.53		1
1188	0.983418	-1849.95	-1881.14		1
1189	0.975234	-2127.56	-2181.58		1
1190	0.981278	-2197.69	-2239.63		1
1191	0.980221	-1140.77	-1163.79		1
1192	0.980454	-2972.26	-3031.51		1
1193	0.978474	-2190.96	-2239.16		1
1194	0.981825	-2812.37	-2864.43		1
1195	0.97999	-2158.96	-2203.04		1
1196	0.980043	-2192.37	-2237.02		1
1197	0.979269	-2075.98	-2119.93		1
1198	0.97828	-1636.4	-1672.73		1
1199	0.977325	-2619.11	-2679.88		1
1200	0.982106	-2358.42	-2401.39		1
1201	0.97964	-1732.25	-1768.25		1
1202	0.981398	-2230.38	-2272.65		1
1203	0.979036	-2114.18	-2159.45		1
1204	0.980553	-2163.26	-2206.16		1
1205	0.97761	-2061.51	-2108.72		1
1206	0.984102	-2579.42	-2621.09		1
1207	0.982515	-1987.61	-2022.98		1
1208	0.98157	-2588.68	-2637.29		1
1209	0.980331	-1809.35	-1845.65		1
1210	0.979758	-2695.49	-2751.18		1
1211	0.981928	-2054.07	-2091.87		1
1212	0.981214	-2673.12	-2724.3		1
1213	0.984481	-2278.58	-2314.5		1
1214	0.982794	-2896.71	-2947.42		1
1215	0.983141	-2986.94	-3038.16		1
1216	0.979232	-2629.13	-2684.89		1
1217	0.985449	-1999.54	-2029.06		1
1218	0.982742	-1652.17	-1681.19		1
1219	0.975876	-3060.39	-3136.04		1
1220	0.97923	-2644.79	-2700.89		1
1221	0.978189	-2233.86	-2283.67		1
1222	0.983546	-1901.65	-1933.46		1
1223	0.976998	-2414.44	-2471.28		1
1224	0.981108	-2101.06	-2141.52		1
1225	0.983202	-2206.13	-2243.83		1
1226	0.980947	-2879.56	-2935.49		1
1227	0.980175	-2057.11	-2098.71		1
1228	0.98078	-1512.23	-1541.86		1
1229	0.980887	-2723.22	-2776.29		1
1230	0.977313	-2349.59	-2404.14		1
1231	0.981712	-2333.88	-2377.36		1
1232	0.985461	-2068.91	-2099.43		1
1233	0.982254	-2958.32	-3011.76		1
1234	0.98196	-2704.72	-2754.41		1
1235	0.979137	-2190.34	-2237.01		1
1236	0.979619	-2068.39	-2111.42		1
1237	0.982043	-2175.12	-2214.89		1
1238	0.981582	-3502.77	-3568.5		1
1239	0.979258	-2124.68	-2169.68		1
1240	0.977234	-2104.61	-2153.64		1
1241	0.978188	-2315.47	-2367.1		1
1242	0.981299	-2593.55	-2642.98		1
1243	0.979228	-3585.28	-3661.33		1
1244	0.978768	-1949.03	-1991.31		1
1245	0.979212	-1947.16	-1988.5		1
1246	0.98162	-1608.8	-1638.92		1
1247	0.976864	-2474.83	-2533.44		1
1248	0.975999	-2381.1	-2439.66		1
1249	0.979647	-2375.56	-2424.91		1
1250	0.983296	-2078.06	-2113.36		1
1251	0.980246	-3136.1	-3199.3		1
1252	0.978264	-1948.51	-1991.81		1
1253	0.981755	-2371.72	-2415.79		1
1254	0.979054	-1275.73	-1303.03		1
1255	0.982667	-2546.12	-2591.03		1
1256	0.980907	-2657.56	-2709.29		1
1257	0.977233	-2514.21	-2572.78		1
1258	0.978808	-2022.39	-2066.18		1
1259	0.979414	-1994.7	-2036.62		1
1260	0.979954	-2688.98	-2743.99		1
1261	0.980997	-2530.7	-2579.72		1
1262	0.98022	-3280.02	-3346.2		1
1263	0.976476	-3362.01	-3443		1
1264	0.983308	-2078.16	-2113.44		1
1265	0.980826	-2128.5	-2170.11		1
1266	0.980687	-2259.57	-2304.07		1
1267	0.979727	-2333.16	-2381.44		1
1268	0.980181	-3498.99	-3569.74		1
1269	0.98409	-2517.8	-2558.51		1
1270	0.982572	-1998.53	-2033.98		1
1271	0.976362	-2654	-2718.26		1
1272	0.98499	-1108.87	-1125.76		1
1273	0.980731	-2502.5	-2551.67		1
1274	0.979638	-2417.63	-2467.88		1
1275	0.983803	-1870.24	-1901.03		1
1276	0.976863	-2400.33	-2457.18		1
1277	0.98377	-3223.97	-3277.16		1
1278	0.983888	-2250.66	-2287.52		1
1279	0.980379	-1826.32	-1862.87		1
1280	0.980491	-1855.05	-1891.96		1
1281	0.981696	-2139.13	-2179.02		1
1282	0.980596	-2725.72	-2779.65		1
1283	0.976998	-1623.63	-1661.85		1
1284	0.980826	-2972.27	-3030.37		1
1285	0.97936	-2930.73	-2992.5		1
1286	0.981964	-2293.8	-2335.93		1
1287	0.985566	-2349.23	-2383.64		1
1288	0.981152	-1454.24	-1482.18		1
1289	0.977484	-2052.08	-2099.35		1
1290	0.983405	-1611.16	-1638.35		1
1291	0.979236	-2933.71	-2995.92		1
1292	0.98117	-1382.22	-1408.74		1
1293	0.979644	-2602.64	-2656.72		1
1294	0.97702	-1946.2	-1991.98		1
1295	0.979487	-2572.75	-2626.63		1
1296	0.982151	-2252.08	-2293.01		1
1297	0.97842	-2223.61	-2272.65		1
1298	0.981119	-2137.28	-2178.41		1
1299	0.98105	-1900.42	-1937.13		1
1300	0.97875	-1836.34	-1876.21		1
1301	0.981147	-2431.29	-2478.01		1
1302	0.980449	-1568.29	-1599.56		1
1303	0.978359	-2957.6	-3023.02		1
1304	0.979828	-1601.77	-1634.75		1
1305	0.977749	-2858.57	-2923.62		1
1306	0.981701	-2126.91	-2166.55		1
1307	0.975647	-2548.81	-2612.43		1
1308	0.976298	-1808.21	-1852.11		1
1309	0.980038	-2812.72	-2870.01		1
1310	0.982001	-2132.92	-2172.02		1
1311	0.980522	-3308.48	-3374.2		1
1312	0.97523	-1922.42	-1971.24		1
1313	0.978935	-3560.98	-3637.61		1
1314	0.982611	-3016.34	-3069.72		1
1315	0.980272	-2888.31	-2946.44		1
1316	0.980215	-2782.81	-2838.98		1
1317	0.981226	-2864.39	-2919.2		1
1318	0.978953	-2814.06	-2874.56		1
1319	0.983639	-2487.39	-2528.76		1
1320	0.978273	-1907.94	-1950.31		1
1321	0.981312	-3013.54	-3070.93		1
1322	0.9817	-2622.85	-2671.74		1
1323	0.980468	-2103.81	-2145.72		1
1324	0.984079	-1812.95	-1842.28		1
1325	0.978861	-3771.26	-3852.71		1
1326	0.978749	-1578.97	-1613.26		1
1327	0.981868	-1560.34	-1589.15		1
1328	0.983267	-2558.93	-2602.48		1
1329	0.984185	-1049.25	-1066.11		1
1330	0.9795	-1968.71	-2009.91		1
1331	0.982903	-1760.58	-1791.21		1
1332	0.978047	-3148.96	-3219.64		1
1333	0.981343	-1491.47	-1519.83		1
1334	0.981082	-1406.27	-1433.38		1
1335	0.981871	-2062.08	-2100.15		1
1336	0.979221	-2811.44	-2871.1		1
1337	0.980035	-3019.62	-3081.13		1
1338	0.979712	-2803.67	-2861.73		1
1339	0.985448	-2381.31	-2416.47		1
1340	0.977549	-1888.89	-1932.27		1
1341	0.980624	-2319.8	-2365.64		1
1342	0.981328	-1452.89	-1480.54		1
1343	0.981056	-1761.14	-1795.14		1
1344	0.981988	-1843.59	-1877.41		1
1345	0.980868	-2300.85	-2345.72		1
1346	0.984303	-1733.16	-1760.8		1
1347	0.981147	-2286.42	-2330.36		1
1348	0.977536	-1843.54	-1885.9		1
1349	0.981604	-2130.44	-2170.37		1
1350	0.981174	-1481.87	-1510.3		1
1351	0.982003	-2013.29	-2050.19		1
1352	0.977695	-2855.92	-2921.07		1
1353	0.978846	-1698.79	-1735.51		1
1354	0.977118	-2239.22	-2291.66		1
1355	0.982865	-1662.94	-1691.93		1
1356	0.9805	-2299.58	-2345.32		1
1357	0.980788	-2054.6	-2094.85		1
1358	0.978004	-2436.08	-2490.87		1
1359	0.980955	-2012.22	-2051.28		1
1360	0.979105	-1576.88	-1610.53		1
1361	0.980234	-2160.88	-2204.46		1
1362	0.981367	-2182.82	-2224.27		1
1363	0.980387	-1968.74	-2008.13		1
1364	0.979139	-2687.6	-2744.86		1
1365	0.979899	-2138.19	-2182.05		1
1366	0.97778	-2638.59	-2698.56		1
1367	0.981118	-1947.93	-1985.42		1
1368	0.979972	-1767.84	-1803.97		1
1369	0.981149	-3211.28	-3272.98		1
1370	0.980556	-2988.99	-3048.26		1
1371	0.980671	-1992.81	-2032.09		1
1372	0.980343	-1251.41	-1276.5		1
1373	0.979675	-2382.27	-2431.7		1
1374	0.979994	-2559.96	-2612.22		1
1375	0.975565	-2558.25	-2622.33		1
1376	0.975995	-3097.57	-3173.76		1
1377	0.980422	-1994.56	-2034.39		1
1378	0.982617	-3459.08	-3520.27		1
1379	0.980798	-2555.19	-2605.21		1
1380	0.982622	-2613.21	-2659.42		1
1381	0.982843	-3435.32	-3495.29		1
1382	0.985031	-1598.45	-1622.74		1
1383	0.97782	-2476.89	-2533.07		1
1384	0.979105	-1765.09	-1802.76		1
1385	0.978045	-2135.54	-2183.48		1
1386	0.981082	-1870.25	-1906.31		1
1387	0.979275	-2121.46	-2166.36		1
1388	0.979357	-1768.29	-1805.57		1
1389	0.979145	-2300.59	-2349.59		1
1390	0.981767	-1809.93	-1843.55		1
1391	0.980255	-2864.8	-2922.5		1
1392	0.978348	-2487.48	-2542.53		1
1393	0.976611	-2719.73	-2784.87		1
1394	0.983023	-2648.38	-2694.12		1
1395	0.985762	-2854.97	-2896.2		1
1396	0.981051	-2463.74	-2511.33		1
1397	0.980755	-1941.25	-1979.34		1
1398	0.984508	-2438.78	-2477.16		1
1399	0.982856	-1612.42	-1640.54		1
1400	0.982555	-1517.82	-1544.77		1
1401	0.982707	-2238.9	-2278.3		1
1402	0.983762	-2561.78	-2604.07		1
1403	0.984116	-1614.67	-1640.73		1
1404	0.97955	-2125.91	-2170.3		1
1405	0.979978	-2204.59	-2249.63		1
1406	0.979865	-1883.9	-1922.61		1
1407	0.98008	-2198.55	-2243.23		1
1408	0.979513	-2062.16	-2105.3		1
1409	0.984654	-2448.32	-2486.48		1
1410	0.978853	-2559.29	-2614.58		1
1411	0.983344	-2382.18	-2422.53		1
1412	0.980004	-2376.39	-2424.88		1
1413	0.980259	-3157.43	-3221.02		1
1414	0.981698	-1264.69	-1288.26		1
1415	0.978294	-2779.39	-2841.06		1
1416	0.977896	-2238.58	-2289.18		1
1417	0.980999	-2525.72	-2574.64		1
1418	0.978515	-2397.15	-2449.79		1
1419	0.980044	-2832.76	-2890.44		1
1420	0.98184	-1150.22	-1171.5		1
1421	0.980979	-2683.17	-2735.19		1
1422	0.980665	-1932.72	-1970.82		1
1423	0.979623	-2327.42	-2375.83		1
1424	0.981517	-1745.92	-1778.8		1
1425	0.983139	-2936.81	-2987.18		1
1426	0.977317	-2362.74	-2417.58		1
1427	0.978553	-1498.15	-1530.99		1
1428	0.979882	-2363.8	-2412.33		1
1429	0.978385	-1675.58	-1712.6		1
1430	0.980213	-2617.61	-2670.45		1
1431	0.981655	-2387.16	-2431.77		1
1432	0.982622	-2012.44	-2048.03		1
1433	0.979199	-2228.87	-2276.21		1
1434	0.979399	-2492.62	-2545.05		1
1435	0.982692	-2162.02	-2200.1		1
1436	0.9768	-2528.3	-2588.35		1
1437	0.980675	-2151.4	-2193.79		1
1438	0.980758	-2683.24	-2735.89		1
1439	0.978299	-2772.21	-2833.7		1
1440	0.981145	-2378.8	-2424.52		1
1441	0.983537	-2919.83	-2968.7		1
1442	0.979303	-3371.24	-3442.49		1
1443	0.977102	-2894.79	-2962.63		1
1444	0.977169	-2473.54	-2531.33		1
1445	0.978638	-1389.52	-1419.86		1
1446	0.984544	-2522.6	-2562.2		1
1447	0.979617	-2851.34	-2910.66		1
1448	0.980846	-2791.41	-2845.92		1
1449	0.977296	-1904.81	-1949.06		1
1450	0.981998	-3306.42	-3367.03		1
1451	0.980575	-2758.17	-2812.81		1
1452	0.979024	-2548.65	-2603.25		1
1453	0.977894	-2819.93	-2883.67		1
1454	0.983857	-2265.05	-2302.21		1
1455	0.984451	-2170.74	-2205.02		1
1456	0.975574	-2623.84	-2689.54		1
1457	0.983564	-2452.19	-2493.17		1
1458	0.983081	-2371.27	-2412.07		1
1459	0.981106	-2072.8	-2112.71		1
1460	0.979303	-2372.49	-2422.63		1
1461	0.977777	-2245.31	-2296.35		1
1462	0.981821	-2411.02	-2455.66		1
1463	0.978804	-2970.02	-3034.34		1
1464	0.984062	-2977.49	-3025.72		1
1465	0.98545	-3220.7	-3268.25		1
1466	0.979128	-2508.1	-2561.57		1
1467	0.977149	-1475.01	-1509.51		1
1468	0.977382	-1529.85	-1565.26		1
1469	0.983381	-2140.4	-2176.57		1
1470	0.978952	-1837.84	-1877.35		1
1471	0.983193	-2180.2	-2217.47		1
1472	0.978991	-2306.96	-2356.47		1
1473	0.981977	-1669.43	-1700.07		1
1474	0.983809	-2203.06	-2239.32		1
1475	0.98148	-1956.97	-1993.9		1
1476	0.979342	-2832.54	-2892.29		1
1477	0.97822	-2421.11	-2475.01		1
1478	0.981932	-2005.82	-2042.73		1
1479	0.979201	-1875.4	-1915.24		1
1480	0.978598	-2251.55	-2300.79		1
1481	0.978213	-1840.97	-1881.98		1
1482	0.982208	-2509.02	-2554.47		1
1483	0.982809	-2703.93	-2751.22		1
1484	0.983039	-2458.65	-2501.07		1
1485	0.984229	-1329.87	-1351.18		1
1486	0.982127	-2374.28	-2417.49		1
1487	0.980313	-1610.33	-1642.67		1
1488	0.984456	-1754.51	-1782.22		1
1489	0.98088	-1806.12	-1841.33		1
1490	0.977163	-1862.6	-1906.13		1
1491	0.980006	-2700.03	-2755.11		1
1492	0.978443	-2370.5	-2422.73		1
1493	0.979989	-1888.72	-1927.28		1
1494	0.98533	-2715	-2755.43		1
1495	0.982691	-1833.91	-1866.22		1
1496	0.980852	-2850.38	-2906.02		1
1497	0.980363	-1956.41	-1995.59		1
1498	0.977508	-1951.16	-1996.06		1
1499	0.979507	-1776.6	-1813.77		1
1500	0.977719	-3041.68	-3111		1
1501	0.978617	-2116.57	-2162.81		1
1502	0.983841	-2368.75	-2407.66		1
1503	0.980529	-2923.23	-2981.28		1
1504	0.984394	-2545.12	-2585.47		1
1505	0.984413	-2069.07	-2101.83		1
1506	0.980738	-1900.03	-1937.35		1
1507	0.980695	-2501.39	-2550.63		1
1508	0.982162	-1965.31	-2001.01		1
1509	0.979372	-2626.59	-2681.92		1
1510	0.981253	-2604.35	-2654.11		1
1511	0.982062	-1601.16	-1630.4		1
1512	0.983313	-1825.41	-1856.39		1
1513	0.979978	-2820.46	-2878.08		1
1514	0.980539	-2438.67	-2487.08		1
1515	0.981328	-1360.7	-1386.59		1
1516	0.982681	-1834.08	-1866.4		1
1517	0.980893	-2133.59	-2175.15		1
1518	0.981337	-2326.01	-2370.25		1
1519	0.979411	-2958.56	-3020.75		1
1520	0.976744	-2351.42	-2407.41		1
1521	0.97969	-2068.92	-2111.81		1
1522	0.980024	-2959.77	-3020.1		1
1523	0.978618	-1978.34	-2021.57		1
1524	0.978905	-2426.92	-2479.21		1
1525	0.978793	-1364.44	-1394		1
1526	0.978305	-2721.52	-2781.87		1
1527	0.979668	-2151.37	-2196.02		1
1528	0.979298	-1467.63	-1498.66		1
1529	0.982063	-2424.31	-2468.59		1
1530	0.981391	-2203.84	-2245.63		1
1531	0.980768	-1836.62	-1872.63		1
1532	0.981878	-3536.15	-3601.42		1
1533	0.979634	-2060.55	-2103.39		1
1534	0.980419	-1693.84	-1727.67		1
1535	0.983487	-1806.89	-1837.23		1
1536	0.981665	-2259.8	-2302.01		1
1537	0.979812	-2427.63	-2477.65		1
1538	0.980956	-2906.55	-2962.98		1
1539	0.976485	-2080.01	-2130.1		1
1540	0.978045	-2354.3	-2407.15		1
1541	0.978959	-2480.1	-2533.4		1
1542	0.977027	-1654.17	-1693.06		1
1543	0.981405	-2459.66	-2506.26		1
1544	0.981291	-2340.57	-2385.19		1
1545	0.981083	-2813.67	-2867.92		1
1546	0.978059	-2866.76	-2931.07		1
1547	0.978659	-1890.04	-1931.26		1
1548	0.980383	-2439.32	-2488.13		1
1549	0.980196	-1596.09	-1628.34		1
1550	0.982453	-1874.86	-1908.35		1
1551	0.982761	-3207.34	-3263.6		1
1552	0.978319	-1286.87	-1315.39		1
1553	0.98057	-1365.82	-1392.88		1
1554	0.980446	-2007.54	-2047.58		1
1555	0.979033	-2447.49	-2499.9		1
1556	0.979821	-2051.36	-2093.61		1
1557	0.979296	-1170.93	-1195.68		1
1558	0.981577	-1472.17	-1499.8		1
1559	0.980195	-2315.29	-2362.07		1
1560	0.98008	-2013.28	-2054.2		1
1561	0.982768	-2310.99	-2351.51		1
1562	0.981287	-3046.03	-3104.12		1
1563	0.981508	-2316.57	-2360.22		1
1564	0.980432	-2600.3	-2652.2		1
1565	0.980586	-2781.66	-2836.74		1
1566	0.979292	-2754.46	-2812.71		1
1567	0.979099	-1567.7	-1601.17		1
1568	0.978611	-1848.48	-1888.88		1
1569	0.979015	-1248.06	-1274.81		1
1570	0.97693	-2485.97	-2544.68		1
1571	0.977954	-2568.15	-2626.04		1
1572	0.980939	-3278.92	-3342.63		1
1573	0.978358	-1891.92	-1933.77		1
1574	0.981322	-1404.36	-1431.09		1
1575	0.981889	-1794.01	-1827.1		1
1576	0.977779	-1768.49	-1808.68		1
1577	0.981908	-1871.73	-1906.22		1
1578	0.980666	-2764.81	-2819.32		1
1579	0.979709	-3338.99	-3408.14		1
1580	0.981944	-2531.69	-2578.24		1
1581	0.980595	-3554.73	-3625.08		1
1582	0.982011	-1857.39	-1891.42		1
1583	0.980073	-2151.96	-2195.71		1
1584	0.979779	-2544.96	-2597.48		1
1585	0.983613	-1802	-1832.02		1
1586	0.980541	-1684.85	-1718.28		1
1587	0.984269	-2912.27	-2958.81		1
1588	0.981577	-1996.31	-2033.78		1
1589	0.980514	-1555.59	-1586.5		1
1590	0.979539	-3110.2	-3175.17		1
1591	0.981654	-2095.5	-2134.66		1
1592	0.983218	-2303.38	-2342.69		1
1593	0.979134	-963.655	-984.19		1
1594	0.98324	-2802.73	-2850.51		1
1595	0.98257	-3523.87	-3586.38		1
1596	0.980851	-2151.86	-2193.87		1
1597	0.980212	-1619.04	-1651.72		1
1598	0.979213	-2187.57	-2234.01		1
1599	0.97903	-2460.15	-2512.84		1
1600	0.982184	-2652.68	-2700.79		1
1601	0.978096	-2823	-2886.22		1
1602	0.98175	-1572.72	-1601.95		1
1603	0.979411	-1835.72	-1874.31		1
1604	0.980707	-1909.93	-1947.5		1
1605	0.978305	-2320.8	-2372.27		1
1606	0.983671	-1979.21	-2012.06		1
1607	0.98028	-2220.52	-2265.19		1
1608	0.983353	-2739.56	-2785.94		1
1609	0.981979	-2237.62	-2278.68		1
1610	0.977672	-2124.27	-2172.79		1
1611	0.984221	-2314.66	-2351.77		1
1612	0.97994	-2622.41	-2676.09		1
1613	0.980006	-2271.29	-2317.63		1
1614	0.978727	-1582.21	-1616.6		1
1615	0.981326	-2143.74	-2184.53		1
1616	0.977101	-2548.53	-2608.25		1
1617	0.982314	-2365.54	-2408.13		1
1618	0.97955	-2848.63	-2908.1		1
1619	0.979886	-1789.31	-1826.04		1
1620	0.982875	-2762.71	-2810.85		1
1621	0.978383	-2169.18	-2217.11		1
1622	0.97847	-3014.62	-3080.95		1
1623	0.978851	-2754.86	-2814.38		1
1624	0.98321	-2159.21	-2196.08		1
1625	0.978686	-2591.37	-2647.8		1
1626	0.978376	-2032.01	-2076.93		1
1627	0.982547	-2986.63	-3039.68		1
1628	0.978736	-876.182	-895.218		1
1629	0.977073	-3564.51	-3648.15		1
1630	0.98203	-2423.76	-2468.11		1
1631	0.977077	-1998.01	-2044.88		1
1632	0.978087	-1412.46	-1444.11		1
1633	0.980335	-1786.94	-1822.79		1
1634	0.97584	-2975.83	-3049.51		1
1635	0.978532	-1530.34	-1563.91		1
1636	0.981327	-2121.16	-2161.53		1
1637	0.980674	-2003.44	-2042.92		1
1638	0.98046	-2636.72	-2689.27		1
1639	0.97787	-2500.95	-2557.55		1
1640	0.981643	-1994.91	-2032.21		1
1641	0.981048	-2097.84	-2138.37		1
1642	0.978126	-2362.18	-2415		1
1643	0.976687	-1545.89	-1582.79		1
1644	0.976658	-2024.12	-2072.49		1
1645	0.97795	-2584.74	-2643.01		1
1646	0.979283	-1903.3	-1943.56		1
1647	0.979805	-2422.21	-2472.13		1
1648	0.982021	-2339.21	-2382.03		1
1649	0.977621	-1191.08	-1218.35		1
1650	0.981028	-2650.46	-2701.72		1
1651	0.982962	-2130.39	-2167.32		1
1652	0.975691	-1708.29	-1750.85		1
1653	0.979958	-2905.88	-2965.31		1
1654	0.979561	-2207.36	-2253.42		1
1655	0.979074	-1851.53	-1891.1		1
1656	0.977395	-2298.2	-2351.35		1
1657	0.98129	-2835.69	-2889.76		1
1658	0.978191	-2122.34	-2169.66		1
1659	0.982156	-2189.93	-2229.72		1
1660	0.982152	-1074.69	-1094.22		1
1661	0.977092	-2845.76	-2912.48		1
1662	0.976014	-1847.16	-1892.55		1
1663	0.979787	-1513.2	-1544.42		1
1664	0.983377	-1932.94	-1965.62		1
1665	0.982678	-2939.94	-2991.76		1
1666	0.979363	-2870.03	-2930.51		1
1667	0.97907	-1994.9	-2037.55		1
1668	0.98167	-1760.54	-1793.41		1
1669	0.977351	-2437.72	-2494.22		1
1670	0.984039	-2400.54	-2439.48		1
1671	0.979874	-2154.16	-2198.41		1
1672	0.979765	-1996.17	-2037.4		1
1673	0.978797	-1989.24	-2032.33		1
1674	0.978601	-1601.79	-1636.82		1
1675	0.983378	-2740.55	-2786.88		1
1676	0.980475	-2282.88	-2328.34		1
1677	0.979516	-2494.93	-2547.11		1
1678	0.979837	-2192.92	-2238.05		1
1679	0.98222	-2957.42	-3010.96		1
1680	0.983867	-1803.43	-1833		1
1681	0.980456	-1612.53	-1644.67		1
1682	0.982962	-2363.01	-2403.97		1
1683	0.980289	-2583.74	-2635.7		1
1684	0.978909	-1889.16	-1929.86		1
1685	0.98152	-2024.91	-2063.03		1
1686	0.978685	-1759.64	-1797.96		1
1687	0.981188	-2027.91	-2066.79		1
1688	0.982009	-2215.67	-2256.26		1
1689	0.979641	-1879.4	-1918.45		1
1690	0.979286	-1933.39	-1974.28		1
1691	0.978387	-2318.12	-2369.33		1
1692	0.978737	-1435.96	-1467.15		1
1693	0.981611	-2088.14	-2127.26		1
1694	0.978329	-2854.65	-2917.88		1
1695	0.984603	-2286.51	-2322.27		1
1696	0.982181	-1501.51	-1528.75		1
1697	0.980259	-2705.72	-2760.21		1
1698	0.979515	-1944.25	-1984.91		1
1699	0.9771	-1720.53	-1760.85		1
1700	0.977424	-2894.42	-2961.27		1
1701	0.980282	-2336.09	-2383.08		1
1702	0.978879	-3134.92	-3202.56		1
1703	0.977594	-2344.81	-2398.55		1
1704	0.977586	-2261.08	-2312.92		1
1705	0.979295	-2187.92	-2234.18		1
1706	0.979706	-2403.56	-2453.35		1
1707	0.984733	-2136.26	-2169.38		1
1708	0.980617	-1456.66	-1485.46		1
1709	0.984035	-1999.88	-2032.33		1
1710	0.980231	-2765.04	-2820.81		1
1711	0.979589	-1896.99	-1936.52		1
1712	0.978674	-1961.03	-2003.76		1
1713	0.978004	-1600.66	-1636.66		1
1714	0.980681	-2375.14	-2421.93		1
1715	0.98064	-1814.52	-1850.34		1
1716	0.977356	-2241.92	-2293.86		1
1717	0.980503	-2404.67	-2452.49		1
1718	0.981897	-1656.45	-1686.99		1
1719	0.984145	-2287.77	-2324.63		1
1720	0.977732	-1873.72	-1916.39		1
1721	0.976109	-2850.85	-2920.63		1
1722	0.979122	-3362.64	-3434.35		1
1723	0.978435	-1720.94	-1758.87		1
1724	0.979617	-2468.59	-2519.95		1
1725	0.979485	-1148.7	-1172.76		1
1726	0.982383	-2602	-2648.66		1
1727	0.97763	-1538.57	-1573.77		1
1728	0.980483	-2971.71	-3030.87		1
1729	0.981875	-2745.36	-2796.04		1
1730	0.979205	-2366.74	-2417		1
1731	0.980352	-1910.1	-1948.39		1
1732	0.977771	-2789.98	-2853.41		1
1733	0.979044	-2234.61	-2282.44		1
1734	0.977394	-3171.91	-3245.27		1
1735	0.975845	-2555.67	-2618.93		1
1736	0.980407	-2289.01	-2334.75		1
1737	0.983221	-2158.67	-2195.51		1
1738	0.983187	-2051.93	-2087.02		1
1739	0.979143	-2181.72	-2228.19		1
1740	0.981626	-2505.39	-2552.28		1
1741	0.986294	-2348.96	-2381.6		1
1742	0.98103	-2743.05	-2796.09		1
1743	0.982147	-1374.21	-1399.19		1
1744	0.981288	-1657.25	-1688.86		1
1745	0.983016	-2165.28	-2202.69		1
1746	0.978885	-2025.47	-2069.16		1
1747	0.977599	-2241.7	-2293.07		1
1748	0.98143	-2738.89	-2790.72		1
1749	0.98272	-2299.27	-2339.7		1
1750	0.984614	-3497.8	-3552.46		1
1751	0.979693	-2518.39	-2570.59		1
1752	0.976483	-2028.29	-2077.13		1
1753	0.98211	-2345.14	-2387.86		1
1754	0.981411	-2531.63	-2579.58		1
1755	0.979951	-1858.21	-1896.23		1
1756	0.982555	-2282.83	-2323.36		1
1757	0.981064	-2716.77	-2769.21		1
1758	0.982175	-2020.17	-2056.83		1
1759	0.981705	-1942.18	-1978.38		1
1760	0.980456	-1623.59	-1655.95		1
1761	0.976426	-2209.49	-2262.84		1
1762	0.980679	-2910.83	-2968.18		1
1763	0.983081	-2162.77	-2199.99		1
1764	0.977613	-2873.15	-2938.94		1
1765	0.981653	-1516.35	-1544.69		1
1766	0.982612	-2215.65	-2254.86		1
1767	0.980885	-2238.89	-2282.52		1
1768	0.98127	-3146.38	-3206.44		1
1769	0.976541	-2169.79	-2221.92		1
1770	0.980758	-2005.28	-2044.62		1
1771	0.978896	-2507.33	-2561.39		1
1772	0.979771	-2211.5	-2257.16		1
1773	0.979819	-2102.04	-2145.34		1
1774	0.977453	-4224.37	-4321.81		1
1775	0.97743	-2380.3	-2435.27		1
1776	0.981341	-1352.41	-1378.12		1
1777	0.980296	-1857.24	-1894.57		1
1778	0.978901	-2103.36	-2148.69		1
1779	0.979704	-1591.79	-1624.76		1
1780	0.978466	-1586.74	-1621.66		1
1781	0.982876	-2046.31	-2081.96		1
1782	0.983923	-1913.8	-1945.07		1
1783	0.98545	-2904.42	-2947.3		1
1784	0.984673	-1980.29	-2011.12		1
1785	0.980968	-2459.75	-2507.48		1
1786	0.980667	-2034.49	-2074.6		1
1787	0.979324	-2226.7	-2273.72		1
1788	0.982449	-3677.93	-3743.63		1
1789	0.983577	-1228.38	-1248.89		1
1790	0.984377	-3467.06	-3522.09		1
1791	0.980325	-2212.83	-2257.24		1
1792	0.98152	-2261.42	-2303.99		1
1793	0.984755	-3195.87	-3245.35		1
1794	0.978761	-2204.04	-2251.86		1
1795	0.984107	-1751.61	-1779.9		1
1796	0.980271	-2541.63	-2592.79		1
1797	0.979146	-1968.27	-2010.19		1
1798	0.982697	-1733.27	-1763.79		1
1799	0.979755	-2273.15	-2320.12		1
1800	0.977111	-2341.02	-2395.86		1
1801	0.976683	-1762.42	-1804.49		1
1802	0.980613	-3424.73	-3492.44		1
1803	0.978204	-1535.62	-1569.84		1
1804	0.980199	-1126.7	-1149.46		1
1805	0.978068	-2716.83	-2777.75		1
1806	0.976898	-2295.44	-2349.72		1
1807	0.982326	-2008.41	-2044.55		1
1808	0.979987	-2533.87	-2585.61		1
1809	0.979758	-2442.34	-2492.8		1
1810	0.976748	-1462.02	-1496.82		1
1811	0.980131	-1641.64	-1674.92		1
1812	0.978657	-2291.59	-2341.57		1
1813	0.981278	-2581.52	-2630.77		1
1814	0.980247	-2314.21	-2360.85		1
1815	0.976377	-2153.87	-2205.98		1
1816	0.986476	-2043.67	-2071.69		1
1817	0.983046	-1415.11	-1439.52		1
1818	0.97939	-2432.23	-2483.41		1
1819	0.980179	-1208.12	-1232.55		1
1820	0.983028	-2045.88	-2081.2		1
1821	0.977295	-2240.3	-2292.35		1
1822	0.978653	-2498.85	-2553.36		1
1823	0.979245	-1652.79	-1687.83		1
1824	0.980026	-1709.78	-1744.63		1
1825	0.977224	-3333.25	-3410.94		1
1826	0.978954	-2049.53	-2093.59		1
1827	0.979498	-1840.37	-1878.9		1
1828	0.983586	-1905.51	-1937.31		1
1829	0.979087	-2470.05	-2522.81		1
1830	0.980054	-2319.3	-2366.51		1
1831	0.981723	-2068.82	-2107.34		1
1832	0.980818	-2105.26	-2146.43		1
1833	0.981486	-1575.34	-1605.06		1
1834	0.980668	-2337.13	-2383.21		1
1835	0.984986	-2178.89	-2212.1		1
1836	0.981667	-2553.2	-2600.88		1
1837	0.979099	-2368.24	-2418.79		1
1838	0.976536	-2275.33	-2330		1
1839	0.978464	-2861.34	-2924.32		1
1840	0.978632	-1409.89	-1440.67		1
1841	0.98159	-2563.03	-2611.1		1
1842	0.981039	-2756.42	-2809.7		1
1843	0.979813	-1602.78	-1635.8		1
1844	0.98222	-2290.91	-2332.38		1
1845	0.984355	-1842.24	-1871.52		1
1846	0.982159	-1899.25	-1933.75		1
1847	0.983582	-3445.13	-3502.63		1
1848	0.980629	-2207.41	-2251.01		1
1849	0.977976	-2531.03	-2588.03		1
1850	0.975649	-3148.54	-3227.13		1
1851	0.979185	-1756.94	-1794.29		1
1852	0.981177	-2032.26	-2071.25		1
1853	0.977035	-2452.7	-2510.35		1
1854	0.9805	-1613.95	-1646.05		1
1855	0.979906	-2020.42	-2061.85		1
1856	0.978769	-2835.96	-2897.48		1
1857	0.980721	-2113.74	-2155.29		1
1858	0.983809	-2632.43	-2675.75		1
1859	0.981261	-1915.97	-1952.56		1
1860	0.978339	-2531.58	-2587.63		1
1861	0.977959	-2028.89	-2074.62		1
1862	0.981364	-2697.59	-2748.82		1
1863	0.979034	-2415.01	-2466.73		1
1864	0.980116	-2610.86	-2663.83		1
1865	0.979639	-3072.04	-3135.89		1
1866	0.980658	-1798.75	-1834.22		1
1867	0.981628	-2250.29	-2292.41		1
1868	0.979172	-2172.49	-2218.7		1
1869	0.979029	-2295.48	-2344.65		1
1870	0.979896	-2087.66	-2130.49		1
1871	0.978048	-2408.31	-2462.37		1
1872	0.977132	-2351.08	-2406.1		1
1873	0.977242	-1798.31	-1840.19		1
1874	0.977946	-2505.37	-2561.87		1
1875	0.9817	-1169.81	-1191.61		1
1876	0.978563	-2222.03	-2270.71		1
1877	0.980546	-1861.07	-1897.99		1
1878	0.981723	-2399.07	-2443.73		1
1879	0.980335	-1573.7	-1605.27		1
1880	0.977111	-3612.47	-3697.1		1
1881	0.978737	-2218.37	-2266.56		1
1882	0.976563	-2809.67	-2877.1		1
1883	0.979147	-2376.11	-2426.71		1
1884	0.981678	-2529.99	-2577.21		1
1885	0.981574	-2410.85	-2456.11		1
1886	0.980553	-1822.53	-1858.67		1
1887	0.982079	-1880.62	-1914.94		1
1888	0.981522	-2612.48	-2661.66		1
1889	0.982993	-1904.64	-1937.59		1
1890	0.981897	-3382.11	-3444.47		1
1891	0.97994	-2382.49	-2431.26		1
1892	0.983013	-2692.29	-2738.81		1
1893	0.978584	-2584.83	-2641.39		1
1894	0.978043	-2145.65	-2193.82		1
1895	0.979651	-1867.65	-1906.44		1
1896	0.97832	-1846.02	-1886.92		1
1897	0.979239	-2615.37	-2670.82		1
1898	0.980721	-2875.87	-2932.4		1
1899	0.982078	-1944.16	-1979.64		1
1900	0.982553	-2417.94	-2460.87		1
1901	0.983379	-2231.61	-2269.33		1
1902	0.980116	-2189.26	-2233.67		1
1903	0.979796	-2131.06	-2175.01		1
1904	0.979058	-2038.21	-2081.8		1
1905	0.977062	-1794.93	-1837.07		1
1906	0.981794	-1968.04	-2004.53		1
1907	0.982183	-3315.99	-3376.15		1
1908	0.978867	-2526.12	-2580.65		1
1909	0.983621	-2083.33	-2118.02		1
1910	0.978831	-1932.28	-1974.07		1
1911	0.982126	-1592.5	-1621.48		1
1912	0.976618	-2300.06	-2355.12		1
1913	0.977835	-2615.27	-2674.55		1
1914	0.981862	-2683.61	-2733.18		1
1915	0.980098	-1441.96	-1471.24		1
1916	0.980722	-1511.86	-1541.57		1
1917	0.981175	-2390.95	-2436.82		1
1918	0.980202	-2125.19	-2168.12		1
1919	0.980045	-2066.2	-2108.27		1
1920	0.980051	-1704.26	-1738.95		1
1921	0.979594	-2650.72	-2705.94		1
1922	0.979696	-1133.16	-1156.64		1
1923	0.983615	-1521.53	-1546.87		1
1924	0.979174	-1936.81	-1978.01		1
1925	0.981575	-1857.96	-1892.83		1
1926	0.98279	-3476.75	-3537.63		1
1927	0.984722	-1025.98	-1041.9		1
1928	0.982784	-2066.51	-2102.71		1
1929	0.982503	-2614.79	-2661.35		1
1930	0.983782	-2116.43	-2151.32		1
1931	0.978429	-1772.4	-1811.47		1
1932	0.981721	-1889.6	-1924.78		1
1933	0.980621	-1784.88	-1820.15		1
1934	0.981118	-1946.47	-1983.93		1
1935	0.982343	-2340.74	-2382.81		1
1936	0.981121	-1248.71	-1272.74		1
1937	0.981833	-2376.7	-2420.67		1
1938	0.978445	-2088.59	-2134.6		1
1939	0.982814	-2463.96	-2507.04		1
1940	0.980356	-1517.97	-1548.38		1
1941	0.982736	-1800.64	-1832.27		1
1942	0.976975	-2101.11	-2150.63		1
1943	0.984624	-2412.33	-2450		1
1944	0.98132	-1282.17	-1306.58		1
1945	0.982509	-1736.32	-1767.23		1
1946	0.983028	-1562.28	-1589.25		1
1947	0.979221	-2293.92	-2342.59		1
1948	0.984113	-2579.78	-2621.42		1
1949	0.979194	-2163.71	-2209.69		1
1950	0.979922	-1265.67	-1291.6		1
1951	0.977866	-1534.41	-1569.14		1
1952	0.981584	-2825.02	-2878.02		1
1953	0.985143	-1567.08	-1590.71		1
1954	0.978758	-1588.48	-1622.95		1
1955	0.981376	-2543.76	-2592.03		1
1956	0.9791	-2827.44	-2887.8		1
1957	0.982229	-2262.07	-2302.99		1
1958	0.980064	-1593.23	-1625.64		1
1959	0.97669	-1262.6	-1292.73		1
1960	0.979279	-1884.66	-1924.54		1
1961	0.980006	-1327.97	-1355.06		1
1962	0.980692	-2318.16	-2363.81		1
1963	0.981856	-2217.56	-2258.54		1
1964	0.977315	-2407.6	-2463.49		1
1965	0.980553	-1889.87	-1927.35		1
1966	0.98097	-2262.06	-2305.94		1
1967	0.980613	-1714.72	-1748.62		1
[truncated: 8,033 more rows]

## Sheet: Model Figure
Diagrammatic representation of the Markov Model
States of the model in the represented by the ovals, transitions between states represented by the arrows
All transition probability variables shown in blue
State cost variables shown in red
State utility variables shown in green
See <Parameters> page for definitions
	States (Proposed Tailored Screening Strategy)					Tailored Breast Screening Strategy
	State A:	Healthy (Low / Intermediate / High Risk)				1. Genotype + Risk Factor Questionairre
	State B:	Stage I Breast Cancer				2. Acquire PRS
	State C:	Stage II Breast Cancer				3. Follow up within 3 months
	State D:	Stage III Breast Cancer				4. Acquire updated PRS
	Stage E:	Stage IV Breast Cancer				5. Adjust screening frequency accordingly
	Stage F:	Death

## Sheet: Life tables
Death Rates (per person per year) by age
	Age	Index	Females		Reference					Notes
	35-39	35	0.00036		Singstat Life Tables					Taken from Median age (eg, 35-39 uses value from 37)
	40-44	40	0.00053
	45-49	45	0.00107
	50-54	50	0.00189
	55-59	55	0.00288
	60-64	60	0.00449
	65-69	65	0.00689
	70-74	70	0.01168
	75-79	75	0.02256
	80-84	80	0.04377
	>=85	85	0.1443		Mean of probabilities from age 85-99
Invasive Breast Cancer Incidence (Rates?) by age
	Age	Index	Females	(HK)	Reference					Notes
	35-39	35	0.000617	-	Breast Cancer Incidence Rates from DEMOS
	40-44	40	0.001114	0.000929	(divided by 100,000 to get per person/years(?))
	45-49	45	0.001733	0.001244
	50-54	50	0.001775	0.001361
	55-59	55	0.002073	0.001315
	60-64	60	0.002119	0.001057
	65-69	65	0.002056	0.001204
	70-74	70	0.002063	0.000987
	75-79	75	0.001974	0.001371
	80-84	80	0.00171	0.001593
	>=85	85	0.00153	0.001494

## Sheet: PRS Model
Markov model
						GENETIC RISK TAILORED BREAST CANCER SCREENING										Life	Years	QALYs			Costs
Year	Ages		Incidence	Mortality		A (Low / Int / High)			B	C	D	E	F	check	Cases	no disc	disc	no disc	disc		no disc	disc		Mammo	Ultrasound
-1						0.511802	0.338067	0.150131	0	0	0	0	0	1	0
0	35		0.000617	0.00036		0.510162	0.336879	0.149548	0.000159176	0.000272623	4.84237e-05	3.44651e-05	0.0028958	1	0.000514688	0.997104	0.997104	0.996946	0.996946		245.673	245.673		0	0.149548
1	35		0.000617	0.00036		0.508527	0.335696	0.148967	0.00031466	0.000532425	9.26677e-05	5.95653e-05	0.00580997	1	0.000999318	0.99419	0.965233	0.993886	0.964938		111.05	107.815		0	0.148967
2	36		0.000617	0.00036		0.506898	0.334517	0.148389	0.000466525	0.000779969	0.000133079	7.78136e-05	0.00873904	1	0.00145739	0.991261	0.934359	0.990822	0.933945		145.69	137.327		0	0.148389
3	37		0.000617	0.00036		0.505274	0.333342	0.147813	0.000614844	0.00101579	0.000169976	9.10491e-05	0.0116803	1	0.00189166	0.98832	0.904453	0.987754	0.903935		178.315	163.184		0	0.147813
4	38		0.000617	0.00036		0.503655	0.332171	0.147239	0.00075969	0.0012404	0.00020365	0.000100617	0.0146316	1	0.00230436	0.985368	0.875487	0.984684	0.874879		209.144	185.822		0	0.147239
5	39		0.000617	0.00036		0.502041	0.331004	0.146667	0.000901131	0.0014543	0.00023437	0.000107502	0.0175911	1	0.0026973	0.982409	0.847435	0.981612	0.846747		238.352	205.605		0	0.146667
6	40		0.001114	0.00053		0.500363	0.32975	0.145981	0.00129696	0.00172645	0.000238347	8.64582e-05	0.0205573	1	0.00334821	0.979443	0.820268	0.978478	0.81946		356.649	298.688		0.475731	0
7	41		0.001114	0.00053		0.498635	0.328428	0.145298	0.00155161	0.00213143	0.000303922	0.000124005	0.0235274	1	0.00411097	0.976473	0.793962	0.97528	0.792992		323.346	262.91		0.145298	0
8	42		0.001114	0.00053		0.496914	0.327184	0.144618	0.00187473	0.00243418	0.000328609	0.000121245	0.0265248	1	0.00475877	0.973475	0.76847	0.972106	0.767389		405.565	320.157		0.471803	0
9	43		0.001114	0.00053		0.495253	0.325872	0.143942	0.0021722	0.00274204	0.000359485	0.000126308	0.0295324	1	0.00540003	0.970468	0.743783	0.96892	0.742596		470.465	360.572		0.143942	0
10	44		0.001114	0.00053		0.493543	0.324638	0.143268	0.00248027	0.00301512	0.0003792	0.000122713	0.0325526	1	0.00599731	0.967447	0.719872	0.965738	0.718599		494.097	367.655		0.467907	0
11	45		0.001733	0.00107		0.491687	0.323136	0.142456	0.00286013	0.00361914	0.000478517	0.000182882	0.0355809	1	0.00714068	0.964419	0.696717	0.962366	0.695234		545.53	394.102		0.142456	0
12	46		0.001733	0.00107		0.489922	0.321752	0.141649	0.00343159	0.00397066	0.000474368	0.000145649	0.0386552	1	0.00802227	0.961345	0.674268	0.959069	0.672672		694.308	486.973		0.463401	0
13	47		0.001733	0.00107		0.488079	0.320263	0.140846	0.00378866	0.00452652	0.000564685	0.000198886	0.0417342	1	0.00907875	0.958266	0.652532	0.955674	0.650767		685.358	466.695		0.140846	0
14	48		0.001733	0.00107		0.486242	0.318891	0.140047	0.00424986	0.00492941	0.000593666	0.000191929	0.0448543	1	0.00996487	0.955146	0.631464	0.952314	0.629592		783.249	517.82		0.458939	0
15	49		0.001733	0.00107		0.484497	0.317415	0.139254	0.00467272	0.00534176	0.000632536	0.000197421	0.0479898	1	0.0108444	0.95201	0.611059	0.948935	0.609085		864.838	555.106		0.139254	0
16	50		0.001775	0.00189		0.482664	0.316045	0.138455	0.00512436	0.00571821	0.000657092	0.00019161	0.0511446	1	0.0116913	0.948855	0.591295	0.945551	0.589236		906.163	564.691		0.937164	0
17	51		0.001775	0.00189		0.480838	0.314569	0.137661	0.00545013	0.00620231	0.000733144	0.00023317	0.0543135	1	0.0126188	0.945687	0.572156	0.942107	0.56999		941.532	569.642		0.137661	0
18	52		0.001775	0.00189		0.479104	0.313211	0.136871	0.00596836	0.00643933	0.000707746	0.000182396	0.0575154	1	0.0132978	0.942485	0.55361	0.938745	0.551414		1072.39	629.917		0.450082	0
19	53		0.001775	0.00189		0.477292	0.311748	0.136086	0.00627342	0.00688544	0.000778482	0.000225646	0.0607109	1	0.014163	0.939289	0.535663	0.935291	0.533383		1050.78	599.243		0.613378	0
20	54		0.001775	0.00189		0.475486	0.310403	0.135305	0.00668329	0.00718372	0.000789662	0.000211515	0.0639374	1	0.0148682	0.936063	0.518275	0.931879	0.515959		1133.86	627.788		0.445708	0
21	55		0.002073	0.00288		0.473715	0.308861	0.134465	0.00714087	0.00760032	0.000826715	0.000221103	0.0671707	1	0.015789	0.932829	0.501442	0.928389	0.499055		1218.03	654.749		0.134465	0
22	56		0.002073	0.00288		0.471852	0.307454	0.133629	0.00761699	0.00796139	0.000845857	0.000215549	0.0704247	1	0.0166398	0.929575	0.485138	0.924906	0.482701		1259.49	657.317		0.912936	0
23	57		0.002073	0.00288		0.469997	0.305926	0.132799	0.00795064	0.0084475	0.000924213	0.000263523	0.0736919	1	0.0175859	0.926308	0.469353	0.921356	0.466843		1297.37	657.368		0.132799	0
24	58		0.002073	0.00288		0.468246	0.304533	0.131974	0.00850393	0.00865494	0.000887733	0.000206189	0.076994	1	0.0182528	0.923006	0.454058	0.917901	0.451546		1424.28	700.65		0.436507	0
25	59		0.002073	0.00288		0.466405	0.30302	0.131154	0.00881515	0.00910291	0.000961278	0.000255738	0.0802861	1	0.0191351	0.919714	0.43926	0.914343	0.436695		1406.3	671.656		0.597559	0
26	60		0.002119	0.00449		0.46456	0.301629	0.13033	0.00925927	0.00940044	0.000969648	0.000241175	0.083611	1	0.0198705	0.916389	0.424925	0.910824	0.422344		1490.23	691.014		0.431959	0
27	61		0.002119	0.00449		0.462821	0.300116	0.129511	0.00966155	0.00971489	0.000991043	0.000242343	0.0869427	1	0.0206098	0.913057	0.411048	0.907291	0.408452		1560.29	702.426		0.129511	0
28	62		0.002119	0.00449		0.46099	0.298738	0.128696	0.0100827	0.0099791	0.000996175	0.000230927	0.0902861	1	0.0212889	0.909714	0.397615	0.903768	0.395016		1588.98	694.506		0.888425	0
29	63		0.002119	0.00449		0.459167	0.29724	0.127887	0.0103633	0.0103716	0.00106127	0.000274258	0.0936351	1	0.0220704	0.906365	0.384613	0.900184	0.38199		1615.39	685.485		0.127887	0
30	64		0.002119	0.00449		0.457448	0.295876	0.127084	0.0108637	0.0104906	0.0010131	0.000213935	0.0970116	1	0.0225813	0.902988	0.372019	0.896699	0.369428		1728.46	712.101		0.422959	0
31	65		0.002056	0.00449		0.455653	0.29441	0.126297	0.0111099	0.0108285	0.0010711	0.000257784	0.100372	1	0.0232673	0.899628	0.35984	0.89313	0.357241		1697.81	679.101		0.581951	0
32	66		0.002056	0.00449		0.453865	0.293074	0.125516	0.0114724	0.011011	0.00106552	0.000239769	0.103756	1	0.0237887	0.896244	0.348045	0.889613	0.34547		1764.94	685.39		0.41859	0
33	67		0.002056	0.00449		0.452178	0.291622	0.12474	0.0117971	0.0112133	0.00107309	0.000237525	0.107139	1	0.0243209	0.892861	0.336632	0.886087	0.334078		1819.39	685.958		0.12474	0
34	68		0.002056	0.00449		0.450403	0.290298	0.123968	0.0121401	0.0113728	0.00106662	0.000224527	0.110526	1	0.0248041	0.889474	0.325587	0.882576	0.323062		1833.91	671.294		0.86467	0
35	69		0.002056	0.00449		0.448636	0.288861	0.123202	0.0123519	0.0116573	0.00111763	0.000263748	0.113911	1	0.0253905	0.886089	0.314901	0.879011	0.312386		1846.66	656.272		0.123202	0
36	70		0.002063	0.00449		0.446967	0.287548	0.122438	0.0127745	0.0116889	0.0010626	0.000205514	0.117316	1	0.0257315	0.882684	0.304555	0.875544	0.302091		1945.46	671.247		0	0
37	71		0.002063	0.00449		0.445211	0.286122	0.121679	0.0129706	0.0119548	0.00111316	0.000249295	0.1207	1	0.0262879	0.8793	0.294551	0.871987	0.292101		1907.36	638.933		0	0
38	72		0.002063	0.00449		0.443463	0.284821	0.120925	0.013281	0.012072	0.00110221	0.000232473	0.124103	1	0.0266876	0.875897	0.284865	0.868484	0.282454		1964.78	638.997		0	0
39	73		0.002063	0.00449		0.441813	0.283409	0.120176	0.0135558	0.0122104	0.00110432	0.000230629	0.127502	1	0.0271012	0.872498	0.275494	0.864975	0.273119		2010.37	634.781		0	0
40	74		0.002063	0.00449		0.440078	0.28212	0.119431	0.0138489	0.0123104	0.0010934	0.000218406	0.1309	1	0.0274711	0.8691	0.266429	0.861483	0.264094		2016.95	618.311		0	0
	sum								0.276655	0.280204	0.0292483	0.00773726	2.66676		0.59333	37.3361	22.8578	37.1698	22.7799		45252.8	21474.9		11.9617	0.888624
						= no screening

## Sheet: MAM Model
Markov model
						CURRENT MAMMOGRAM ONLY PROGRAMME								Life	Years	QALYs			Costs
Year	Ages		Incidence	Mortality		A	B	C	D	E	F	check	Cases	no disc	disc	no disc	disc		no disc	disc		Mammograms
-1
0						1	0	0	0	0	0	1
1	35		0.000617	0.00036		0.996487	0.00013574	0.00035169	7.404e-05	5.553e-05	0.0028958	1	0.000617	0.997104	0.968062	0.996907	0.967871		49.0594	47.6305		0
2	36		0.000617	0.00036		0.992987	0.000268347	0.000686836	0.000141683	9.5965e-05	0.00582043	1	0.00119283	0.99418	0.93711	0.993804	0.936755		94.3787	88.961		0
3	37		0.000617	0.00036		0.989499	0.000397883	0.00100616	0.00020346	0.000125356	0.00876856	1	0.00173286	0.991231	0.907117	0.990691	0.906623		136.513	124.929		0
4	38		0.000617	0.00036		0.986023	0.00052441	0.00131036	0.000259858	0.000146667	0.011736	1	0.0022413	0.988264	0.87806	0.987571	0.877444		175.892	156.278		0
5	39		0.000617	0.00036		0.982559	0.00064799	0.0016001	0.000311324	0.000162067	0.0147195	1	0.00272148	0.98528	0.849912	0.984446	0.849192		212.85	183.606		0
6	40		0.001114	0.00053		0.978619	0.000876113	0.00215436	0.000416867	0.000217092	0.0177165	1	0.00366443	0.982284	0.822647	0.98116	0.821706		286.481	239.924		0
7	41		0.001114	0.00053		0.974695	0.00109881	0.00268199	0.000513135	0.000256958	0.0207541	1	0.00455088	0.979246	0.796217	0.977857	0.795087		355.168	288.784		0
8	42		0.001114	0.00053		0.970787	0.00131618	0.00318416	0.0006009	0.000285733	0.0238263	1	0.00538697	0.976174	0.770601	0.974537	0.769308		419.526	331.178		0
9	43		0.001114	0.00053		0.966894	0.00152834	0.00366199	0.000680867	0.000306396	0.0269284	1	0.00617759	0.973072	0.745778	0.971204	0.744347		480.042	367.912		0
10	44		0.001114	0.00053		0.963017	0.0017354	0.00411655	0.000753685	0.000321123	0.0300563	1	0.00692675	0.969944	0.721729	0.967859	0.720178		537.107	399.658		0
11	45		0.001733	0.00107		0.958559	0.00206859	0.00488864	0.000891482	0.000385161	0.0332067	1	0.00823387	0.966793	0.698432	0.964315	0.696641		638.433	461.218		0
12	46		0.001733	0.00107		0.954122	0.00239357	0.00562272	0.00101693	0.00043132	0.0364131	1	0.00946454	0.963587	0.67584	0.960743	0.673846		733.166	514.228		0
13	47		0.001733	0.00107		0.949706	0.00271049	0.00632047	0.00113106	0.000464401	0.0396676	1	0.0106264	0.960332	0.65394	0.957149	0.651772		822.07	559.789		0
14	48		0.001733	0.00107		0.94531	0.00301953	0.00698348	0.00123481	0.000487918	0.0429643	1	0.0117257	0.957036	0.632713	0.953534	0.630398		905.752	598.809		0
15	49		0.001733	0.00107		0.940934	0.00332084	0.00761329	0.00132904	0.000504438	0.0462981	1	0.0127676	0.953702	0.612145	0.949901	0.609705		984.706	632.045		0
16	50		0.001775	0.00189		0.936873	0.003964	0.00785643	0.00125896	0.000382447	0.0496647	1	0.0134618	0.950335	0.592218	0.946403	0.589767		1128.11	703.001		0.936873
17	51		0.001775	0.00189		0.932497	0.00425226	0.00846234	0.00135416	0.000429494	0.0530043	1	0.0144983	0.946996	0.572948	0.942754	0.570382		1104.75	668.394		0
18	52		0.001775	0.00189		0.928473	0.00487084	0.00866337	0.00128164	0.000327492	0.0563836	1	0.0151434	0.943616	0.554275	0.93925	0.55171		1244.35	730.923		0.928473
19	53		0.001775	0.00189		0.924136	0.00513808	0.00922566	0.00137318	0.000387942	0.0597388	1	0.0161249	0.940261	0.536218	0.935595	0.533557		1218.3	694.779		0
20	54		0.001775	0.00189		0.920148	0.00573303	0.00938836	0.00129872	0.000296971	0.063135	1	0.0167171	0.936865	0.518719	0.932084	0.516072		1353.51	749.403		0.920148
21	55		0.002073	0.00288		0.915576	0.00604047	0.010067	0.00141997	0.000388959	0.0665078	1	0.0179164	0.933492	0.501798	0.928338	0.499027		1346.22	723.662		0
22	56		0.002073	0.00288		0.911406	0.006727	0.0102817	0.00134782	0.000299777	0.0699376	1	0.0186563	0.930062	0.485393	0.924752	0.482621		1490.8	778.04		0.911406
23	57		0.002073	0.00288		0.906878	0.007011	0.0109111	0.00146283	0.000389381	0.0733482	1	0.0197743	0.926652	0.469527	0.920992	0.466659		1478.3	749.044		0
24	58		0.002073	0.00288		0.902747	0.00767088	0.0110828	0.00138669	0.000299941	0.0768122	1	0.0204403	0.923188	0.454147	0.917393	0.451296		1616.48	795.199		0.902747
25	59		0.002073	0.00288		0.898262	0.00793246	0.0116671	0.00149632	0.000387886	0.0802543	1	0.0214838	0.919746	0.439276	0.913622	0.436351		1599.29	763.831		0
26	60		0.002119	0.00449		0.894138	0.00858426	0.011814	0.00141797	0.000299034	0.0837467	1	0.0221153	0.916253	0.424862	0.910004	0.421964		1733.92	804.01		0.894138
27	61		0.002119	0.00449		0.889654	0.00883309	0.0123798	0.0015278	0.000389318	0.087216	1	0.02313	0.912784	0.410925	0.906213	0.407967		1715.69	772.386		0
28	62		0.002119	0.00449		0.88557	0.00945953	0.0124894	0.00144641	0.000299937	0.0907351	1	0.0236953	0.909265	0.397419	0.902586	0.394499		1844.5	806.189		0.88557
29	63		0.002119	0.00449		0.881129	0.00968723	0.0130154	0.0015517	0.000388344	0.0942286	1	0.0246427	0.905771	0.384361	0.89879	0.381398		1822.13	773.216		0
30	64		0.002119	0.00449		0.877083	0.0102893	0.0130911	0.00146789	0.000299079	0.0977692	1	0.0251474	0.902231	0.371707	0.895159	0.368794		1945.59	801.559		0.877083
31	65		0.002056	0.00449		0.87274	0.0104846	0.0135492	0.00156262	0.000381125	0.101282	1	0.0259776	0.898718	0.359476	0.891379	0.35654		1915.11	766.02		0
32	66		0.002056	0.00449		0.868778	0.0110403	0.0135767	0.00147616	0.000293215	0.104836	1	0.0263863	0.895164	0.347625	0.88776	0.34475		2030.82	788.641		0.868778
33	67		0.002056	0.00449		0.864476	0.0112171	0.0140038	0.00156815	0.000375298	0.10836	1	0.0271644	0.89164	0.336172	0.883983	0.333285		1997.41	753.075		0
34	68		0.002056	0.00449		0.86055	0.0117512	0.0140057	0.00148082	0.000288816	0.111923	1	0.0275265	0.888077	0.325076	0.880367	0.322254		2108.9	771.953		0.86055
35	69		0.002056	0.00449		0.856289	0.0119105	0.0144045	0.00157039	0.000370556	0.115455	1	0.028256	0.884545	0.314353	0.876596	0.311528		2072.8	736.638		0
36	70		0.002063	0.00449		0.852043	0.012066	0.0147845	0.00165221	0.000430115	0.119024	1	0.0289328	0.880976	0.303965	0.872812	0.301148		2126.48	733.706		0
37	71		0.002063	0.00449		0.847818	0.0122166	0.0151429	0.00172619	0.000472904	0.122624	1	0.0295585	0.877376	0.293906	0.869018	0.291106		2175.61	728.791		0
38	72		0.002063	0.00449		0.843614	0.0123623	0.0154807	0.001793	0.000503428	0.126247	1	0.0301394	0.873753	0.284167	0.865218	0.281392		2220.81	722.264		0
39	73		0.002063	0.00449		0.83943	0.0125032	0.0157988	0.00185322	0.00052498	0.129889	1	0.0306802	0.870111	0.27474	0.861414	0.271995		2262.57	714.416		0
40	74		0.002063	0.00449		0.835268	0.0126395	0.0160982	0.00190742	0.000539973	0.133547	1	0.0311851	0.866453	0.265617	0.857608	0.262905		2301.31	705.481		0
	sum						0.246427	0.359423	0.0472414	0.0136925	2.63744		0.666784	37.3626	21.8892	37.1718	21.7998		50684.9	23729.6		8.98577
						= no screening

## Sheet: Analysis
Analysis
	Tailored	Current	Difference		Healthy	Disease	Deaths	Stage I	Stage II	Stage III	Stage IV	Cases (overlapping)
					#REF!	#REF!	#REF!	#REF!	#REF!	#REF!	#REF!	0.59333
LYs	22.8578	21.8892	0.968641		#REF!	#REF!	#REF!	#REF!	#REF!	#REF!	#REF!	0.666784
QALYs	22.7799	21.7998	0.980081
Cost	21474.9	23729.6	-2254.63		#REF!	#REF!	#REF!	#REF!	#REF!	#REF!	#REF!	-0.0734543
					82.3% healthy, 2.8% diseased, 14.9% dead
					81.3% healthy, 3.4% diseased, 15.3% dead
	Estimated
ICER (Cost/LY)	-2327.62
ICER (Cost/QALY)	-2300.45
Per person
		Tailored	Current
Total mammograms		11.9617	8.98577
Total ultrasounds		0.888624	0
Total mammograms cost		1315.79	988.434
Total ultrasound cost		204.383	0
Total number of screening cycles		12.6	10
Total cases
